# Supplementary material for: Quantitative Lipidomics and Spatial MS-Imaging Uncovered Neurological and Systemic Lipid Metabolic Pathways Underlying Troglomorphic Adaptations in Cave-Dwelling Fish
Source: Mol Biol Evol. 2022 Mar 12;39(4):msac050. doi: 10.1093/molbev/msac050 (PMC9011034; doi:10.1093/molbev/msac050)
Supplement: msac050_Supplementary_Data [file msac050_supplementary_data.zip]

Archive with 4 entries (4 files):
- 20220301 supplemental tables.xlsx
- 20220302 fish MS Supplemental figures.pdf
- 20220302 fish MS Supplemental figures.pptx
- MBE-21-1100.R1 Supplementary Videos.txt
