# Supplementary material for: Quantitative Lipidomics and Spatial MS-Imaging Uncovered Neurological and Systemic Lipid Metabolic Pathways Underlying Troglomorphic Adaptations in Cave-Dwelling Fish
Source: Mol Biol Evol. 2022 Mar 12;39(4):msac050. doi: 10.1093/molbev/msac050 (PMC9011034; doi:10.1093/molbev/msac050)
Supplement: msac050_Supplementary_Data [file msac050_supplementary_data.zip › 20220301 supplemental tables.xlsx]

## Sheet: S1 fish brain RNAseq
RPKM>5
Gene symbol	Fold change	RPKM # of cavefish	RPKM # of surface fish	GeneID	Gene homology	P-value
mb	-7.60199	0.37049	71.9787	ENSDARG00000031952	myoglobin [Source:ZFIN;Acc:ZDB-GENE-040426-1430]	1.06911e-89
stx11b.1	-7.17746	0.3086	44.671	ENSDARG00000029290	syntaxin 11b, tandem duplicate 1 [Source:ZFIN;Acc:ZDB-GENE-040426-1893]	3.08304e-85
si:dkey-4e7.3	-4.7445	0.52801	14.154	ENSDARG00000042124	si:dkey-4e7.3 [Source:ZFIN;Acc:ZDB-GENE-070912-542]	2.88358e-55
fosb	-4.44302	0.64693	14.0715	ENSDARG00000055751	FBJ murine osteosarcoma viral oncogene homolog B [Source:ZFIN;Acc:ZDB-GENE-041114-181]	1.72595e-38
pvalb3	-4.42256	0.41521	8.90412	ENSDARG00000022817	parvalbumin 3 [Source:ZFIN;Acc:ZDB-GENE-040426-945]	5.33445e-31
si:ch211-5k11.6	-4.36127	25.0568	514.99	ENSDARG00000069735	si:ch211-5k11.6 [Source:ZFIN;Acc:ZDB-GENE-081104-38]	2.42609e-42
si:ch211-195b15.7	-4.24456	0.52725	9.99442	ENSDARG00000017579	si:ch211-195b15.7 [Source:ZFIN;Acc:ZDB-GENE-131121-183]	6.84414e-122
CEP350	-3.95448	3.75189	58.1656	ENSDARG00000058000	centrosomal protein 350kDa [Source:HGNC Symbol;Acc:HGNC:24238]	8.74903e-94
CAMKK1 (1 of 2)	-3.70266	1.13006	14.7134	ENSDARG00000015134	calcium/calmodulin-dependent protein kinase kinase 1, alpha [Source:HGNC Symbol;Acc:HGNC:1469]	1.31411e-77
chrnd	-3.65083	0.44086	5.53745	ENSDARG00000019342	cholinergic receptor, nicotinic, delta polypeptide [Source:ZFIN;Acc:ZDB-GENE-030131-6665]	3.72564e-195
tfap2e	-3.50273	0.63259	7.17051	ENSDARG00000008861	transcription factor AP-2 epsilon [Source:ZFIN;Acc:ZDB-GENE-040426-1455]	2.10383e-46
psmg1	-3.44237	3.85795	41.9384	ENSDARG00000040620	proteasome (prosome, macropain) assembly chaperone 1 [Source:ZFIN;Acc:ZDB-GENE-040718-469]	1.116e-144
cux2b	-3.42256	0.48077	5.15502	ENSDARG00000086345	cut-like homeobox 2b [Source:ZFIN;Acc:ZDB-GENE-081104-176]	3.49079e-76
MIA	-3.42256	3.43407	36.8215	ENSDARG00000052437	melanoma inhibitory activity [Source:HGNC Symbol;Acc:HGNC:7076]	5.39604e-80
gp1bb	-3.42255	0.65875	7.06336	ENSDARG00000074441	glycoprotein Ib (platelet), beta polypeptide [Source:ZFIN;Acc:ZDB-GENE-081104-406]	1.23612e-91
MIIP	-3.35217	1.01747	10.3902	ENSDARG00000088346	migration and invasion inhibitory protein [Source:HGNC Symbol;Acc:HGNC:25715]	2.50011e-205
zgc:122979	-3.343	128.583	1304.75	ENSDARG00000004187	zgc:122979 [Source:ZFIN;Acc:ZDB-GENE-051127-45]	2.31408e-99
mtnr1aa	-3.31563	0.59704	5.94439	ENSDARG00000037545	melatonin receptor 1A a [Source:ZFIN;Acc:ZDB-GENE-990415-155]	5.51998e-25
opn4xb	-3.25401	1	9.54013	ENSDARG00000051908	opsin 4xb [Source:ZFIN;Acc:ZDB-GENE-070705-526]	9.06786e-66
CR848706.1	-3.25151	1.86256	17.7383	ENSDARG00000059503	Uncharacterized protein [Source:UniProtKB/TrEMBL;Acc:E7F2S8]	0
ckmb	-3.10705	0.95902	8.2631	ENSDARG00000040565	creatine kinase, muscle b [Source:ZFIN;Acc:ZDB-GENE-040426-2128]	8.78679e-33
fggy	-3.08087	2.39186	20.2381	ENSDARG00000038667	FGGY carbohydrate kinase domain containing [Source:ZFIN;Acc:ZDB-GENE-040426-2461]	7.12213e-23
mylpfa	-3.07464	1.07466	9.05377	ENSDARG00000053254	myosin light chain, phosphorylatable, fast skeletal muscle a [Source:ZFIN;Acc:ZDB-GENE-990712-15]	9.8757e-110
ccrn4la	-3.06451	1.37125	11.4717	ENSDARG00000077726	CCR4 carbon catabolite repression 4-like a (S. cerevisiae) [Source:ZFIN;Acc:ZDB-GENE-050208-306]	2.31093e-34
FP236598.1	-3.05999	2.47626	20.6511	ENSDARG00000089527	Uncharacterized protein [Source:UniProtKB/TrEMBL;Acc:E7EZN6]	1.54166e-26
six6b	-3.04816	1.4829	12.2659	ENSDARG00000031316	sine oculis-related homeobox 6b [Source:ZFIN;Acc:ZDB-GENE-050522-308]	3.75875e-17
mafa	-3.04147	1.15628	9.52	ENSDARG00000044155	v-maf musculoaponeurotic fibrosarcoma oncogene homolog A (avian) [Source:ZFIN;Acc:ZDB-GENE-010605-3]	6.91048e-52
npas4a	-3.03568	100.201	821.684	ENSDARG00000055752	neuronal PAS domain protein 4a [Source:ZFIN;Acc:ZDB-GENE-060616-396]	1.71909e-131
hmgcs1	-2.98047	20.0101	157.928	ENSDARG00000052738	3-hydroxy-3-methylglutaryl-Coenzyme A synthase 1 (soluble) [Source:ZFIN;Acc:ZDB-GENE-040426-1042]	3.84878e-32
CABZ01078921.1	-2.96884	0.96948	7.5901	ENSDARG00000089596	Uncharacterized protein [Source:UniProtKB/TrEMBL;Acc:E7EXN6]	6.83742e-50
tal2	-2.93713	12.0411	92.2212	ENSDARG00000042041	T-cell acute lymphocytic leukemia 2 [Source:ZFIN;Acc:ZDB-GENE-040115-1]	4.03378e-13
raf1a	-2.93713	2.20112	16.8581	ENSDARG00000009875	v-raf-1 murine leukemia viral oncogene homolog 1a [Source:ZFIN;Acc:ZDB-GENE-990415-41]	3.15968e-38
DMBX1	-2.87824	0.8553	6.28862	ENSDARG00000021959	diencephalon/mesencephalon homeobox 1 [Source:HGNC Symbol;Acc:HGNC:19026]	8.91035e-17
pomca	-2.84091	6.34919	45.4903	ENSDARG00000043135	proopiomelanocortin a [Source:ZFIN;Acc:ZDB-GENE-030513-2]	1.84981e-48
zgc:152951	-2.83404	7.102	50.642	ENSDARG00000068663	zgc:152951 [Source:ZFIN;Acc:ZDB-GENE-060929-416]	9.13743e-24
pmch	-2.81684	4.50722	31.7586	ENSDARG00000073959	pro-melanin concentrating hormone [Source:ZFIN;Acc:ZDB-GENE-041210-150]	3.1685e-89
hnrnpa0l	-2.8116	0.71738	5.03645	ENSDARG00000076380	heterogeneous nuclear ribonucleoprotein A0, like [Source:ZFIN;Acc:ZDB-GENE-030131-618]	6.28508e-24
PAX7 (3 of 3)	-2.80785	3.09399	21.6653	ENSDARG00000091353	paired box 7 [Source:HGNC Symbol;Acc:HGNC:8621]	1.7839e-74
ba1	-2.79027	1095.84	7580.61	ENSDARG00000089087	ba1 globin [Source:ZFIN;Acc:ZDB-GENE-990415-18]	1.09258e-16
ckma	-2.73068	1.79345	11.9044	ENSDARG00000035327	creatine kinase, muscle a [Source:ZFIN;Acc:ZDB-GENE-980526-109]	6.96636e-100
nr4a1	-2.721	1.82693	12.0455	ENSDARG00000000796	nuclear receptor subfamily 4, group A, member 1 [Source:ZFIN;Acc:ZDB-GENE-040704-11]	1.46198e-34
mybphb	-2.71473	1.63119	10.7083	ENSDARG00000003081	myosin binding protein Hb [Source:ZFIN;Acc:ZDB-GENE-030131-9794]	9.94581e-69
adarb1b	-2.70658	12.2171	79.7497	ENSDARG00000003544	adenosine deaminase, RNA-specific, B1b [Source:ZFIN;Acc:ZDB-GENE-030219-15]	0
BX957252.1	-2.70267	1.10277	7.17909	ENSDARG00000086767	Uncharacterized protein [Source:UniProtKB/TrEMBL;Acc:F1Q8N3]	2.60154e-130
adamts18	-2.70267	1.46741	9.5529	ENSDARG00000001999	ADAM metallopeptidase with thrombospondin type 1 motif, 18 [Source:ZFIN;Acc:ZDB-GENE-070815-1]	5.94268e-86
CABZ01117452.1	-2.70266	1.08746	7.07938	ENSDARG00000089416	Uncharacterized protein [Source:UniProtKB/TrEMBL;Acc:E7FB70]	4.5271e-35
col4a5	-2.68559	0.95952	6.17302	ENSDARG00000052063	collagen, type IV, alpha 5 (Alport syndrome) [Source:ZFIN;Acc:ZDB-GENE-030131-2281]	5.14117e-18
bub1bb	-2.67409	2.94139	18.7731	ENSDARG00000074927	PREDICTED: Danio rerio BUB1 mitotic checkpoint serine/threonine kinase Bb (bub1bb)	3.25525e-39
si:ch211-125e6.11	-2.65083	3.10702	19.5129	ENSDARG00000025783	si:ch211-125e6.11 [Source:ZFIN;Acc:ZDB-GENE-070912-35]	2.33673e-48
asb6	-2.64495	2.51412	15.7252	ENSDARG00000007125	ankyrin repeat and SOCS box containing 6 [Source:ZFIN;Acc:ZDB-GENE-050522-338]	8.65328e-15
ddit4	-2.62679	7.29829	45.0779	ENSDARG00000037618	Danio rerio DNA-damage-inducible transcript 4	1.17428e-19
CABZ01089974.1	-2.6152	0.97177	5.95412	ENSDARG00000086202	Uncharacterized protein [Source:UniProtKB/TrEMBL;Acc:H9GYN1]	1.31425e-70
unknown	-2.6152	1.29264	7.92011	ENSDARG00000036105	unknown	2.21993e-10
UHRF2 (3 of 3)	-2.61519	0.94172	5.76997	ENSDARG00000090666	ubiquitin-like with PHD and ring finger domains 2, E3 ubiquitin protein ligase [Source:HGNC Symbol;Acc:HGNC:12557]	4.7398e-19
alas2	-2.60734	10.7926	65.7681	ENSDARG00000038643	aminolevulinate, delta-, synthetase 2 [Source:ZFIN;Acc:ZDB-GENE-001229-1]	0
CABZ01100973.1	-2.57456	2.77742	16.5448	ENSDARG00000087980	Uncharacterized protein [Source:UniProtKB/TrEMBL;Acc:E7F4F0]	3.24077e-27
rxfp3.2a	-2.5694	1.83151	10.8711	ENSDARG00000022739	relaxin/insulin-like family peptide receptor 3.2a [Source:ZFIN;Acc:ZDB-GENE-121026-2]	2.01366e-125
hbaa1	-2.56579	1203.36	7124.84	ENSDARG00000079078	hemoglobin alpha adult-1 [Source:ZFIN;Acc:ZDB-GENE-980526-79]	7.16413e-08
col6a2	-2.55749	7.79041	45.8607	ENSDARG00000061436	collagen, type VI, alpha 2 [Source:ZFIN;Acc:ZDB-GENE-070501-7]	7.80692e-29
LOC100329687	-2.5538	4.92286	28.906	100329687	PREDICTED: Danio rerio solute carrier family 45 member 4-like	2.15605e-59
npb	-2.5538	2.00029	11.7453	ENSDARG00000078828	neuropeptide B [Source:ZFIN;Acc:ZDB-GENE-040107-40]	7.64045e-12
TMCC1 (2 of 2)	-2.5412	0.98434	5.72956	ENSDARG00000076747	transmembrane and coiled-coil domain family 1 [Source:HGNC Symbol;Acc:HGNC:29116]	5.90827e-10
GPR17	-2.53803	3.22399	18.7248	ENSDARG00000062030	G protein-coupled receptor 17 [Source:HGNC Symbol;Acc:HGNC:4471]	8.86933e-11
ppp4r1	-2.5221	1.15995	6.66295	ENSDARG00000042781	protein phosphatase 4, regulatory subunit 1 [Source:ZFIN;Acc:ZDB-GENE-040426-753]	1.25252e-16
KCNJ4	-2.49972	1.35251	7.64949	ENSDARG00000068110	potassium inwardly-rectifying channel, subfamily J, member 4 [Source:HGNC Symbol;Acc:HGNC:6265]	4.47477e-11
CU694197.1	-2.48967	1.30495	7.32924	ENSDARG00000088952	Uncharacterized protein [Source:UniProtKB/TrEMBL;Acc:F1QZS2]	1.73249e-06
CABZ01027547.1	-2.48237	4.90328	27.4002	ENSDARG00000076638	Uncharacterized protein [Source:UniProtKB/TrEMBL;Acc:E7EXM9]	4.39756e-09
ahrra	-2.46935	1.74291	9.65214	641291	aryl hydrocarbon receptor repressor a	1.61336e-09
FAM196A (3 of 3)	-2.4632	1.88732	10.4074	ENSDARG00000079559	family with sequence similarity 196, member A [Source:HGNC Symbol;Acc:HGNC:33859]	1.08963e-112
sqlea	-2.43489	8.41968	45.527	ENSDARG00000079946	squalene epoxidase a [Source:ZFIN;Acc:ZDB-GENE-071004-98]	5.43771e-201
ARHGEF40	-2.42256	1.92802	10.3365	ENSDARG00000078979	Rho guanine nucleotide exchange factor (GEF) 40 [Source:HGNC Symbol;Acc:HGNC:25516]	1.67493e-36
prkcq	-2.41429	3.92381	20.9161	ENSDARG00000034173	protein kinase C, theta [Source:ZFIN;Acc:ZDB-GENE-041210-195]	4.23053e-10
dusp4	-2.41357	2.85457	15.2089	ENSDARG00000044688	dual specificity phosphatase 4 [Source:ZFIN;Acc:ZDB-GENE-040426-709]	3.88334e-12
gpx8	-2.40738	1	5.30509	ENSDARG00000013302	glutathione peroxidase 8 (putative) [Source:ZFIN;Acc:ZDB-GENE-040426-965]	1.28403e-19
CU896698.1	-2.39947	0.97639	5.15152	ENSDARG00000004845	Uncharacterized protein [Source:UniProtKB/TrEMBL;Acc:E7EXK9]	3.31624e-16
unknown	-2.39281	8.8809	46.6406	ENSDARG00000060597	unknown	6.68163e-09
thsd7b	-2.38572	4.10094	21.4317	566298	PREDICTED: Danio rerio thrombospondin, type I, domain containing 7B	7.05529e-14
fblim1	-2.36243	2.18234	11.2224	ENSDARG00000071558	filamin binding LIM protein 1 [Source:ZFIN;Acc:ZDB-GENE-061013-662]	2.76738e-25
rnf123	-2.34366	11.7941	59.8653	ENSDARG00000031269	ring finger protein 123 [Source:ZFIN;Acc:ZDB-GENE-050208-529]	5.87565e-17
fos	-2.34103	14.6605	74.2795	ENSDARG00000031683	v-fos FBJ murine osteosarcoma viral oncogene homolog [Source:ZFIN;Acc:ZDB-GENE-031222-4]	2.31663e-21
p4ha2	-2.31771	46.5404	232.022	ENSDARG00000010085	procollagen-proline, 2-oxoglutarate 4-dioxygenase (proline 4-hydroxylase), alpha polypeptide 2 [Source:ZFIN;Acc:ZDB-GENE-030827-1]	4.56043e-25
cacna1db	-2.31564	1.06838	5.31867	ENSDARG00000089308	calcium channel, voltage-dependent, L type, alpha 1D subunit, b [Source:ZFIN;Acc:ZDB-GENE-040525-3]	5.42263e-15
CTRL (1 of 3)	-2.3091	5.94976	29.4855	ENSDARG00000010378	chymotrypsin-like [Source:HGNC Symbol;Acc:HGNC:2524]	8.9894e-13
CABZ01078919.1	-2.30854	1.99317	9.87378	ENSDARG00000086671	Uncharacterized protein [Source:UniProtKB/TrEMBL;Acc:E7F4M7]	5.75383e-17
CABZ01064405.1	-2.30525	3.97388	19.641	ENSDARG00000088795	Uncharacterized protein [Source:UniProtKB/TrEMBL;Acc:E7F852]	0.000157637
badb	-2.27677	10.0104	48.5093	ENSDARG00000054937	BCL2-antagonist of cell death b [Source:ZFIN;Acc:ZDB-GENE-000616-1]	1.72731e-31
MED17	-2.26864	11.7027	56.392	ENSDARG00000006345	mediator complex subunit 17 [Source:HGNC Symbol;Acc:HGNC:2375]	2.72621e-80
tatdn2	-2.25954	8.00458	38.3291	ENSDARG00000070618	TatD DNase domain containing 2 [Source:ZFIN;Acc:ZDB-GENE-081022-51]	1.46583e-11
epb41b	-2.25264	1.07116	5.10464	ENSDARG00000029019	erythrocyte membrane protein band 4.1b (elliptocytosis 1, RH-linked) [Source:ZFIN;Acc:ZDB-GENE-030130-1]	1.94569e-15
ciz1a	-2.25079	2.4359	11.5935	ENSDARG00000089781	cdkn1a interacting zinc finger protein 1a [Source:ZFIN;Acc:ZDB-GENE-100922-222]	5.41116e-14
SIK1	-2.23883	18.7984	88.7309	ENSDARG00000058606	salt-inducible kinase 1 [Source:HGNC Symbol;Acc:HGNC:11142]	1.34258e-23
TKT	-2.23472	7.98736	37.5943	ENSDARG00000029689	transketolase [Source:HGNC Symbol;Acc:HGNC:11834]	1.30169e-07
nmt1b	-2.23412	1.35471	6.37356	ENSDARG00000057206	N-myristoyltransferase 1b [Source:ZFIN;Acc:ZDB-GENE-081222-3]	1.52421e-28
polr2f	-2.23187	5.35233	25.1422	ENSDARG00000036625	polymerase (RNA) II (DNA directed) polypeptide F [Source:ZFIN;Acc:ZDB-GENE-040718-279]	1.62685e-26
radil	-2.22676	12.8375	60.0897	ENSDARG00000079779	Rap GTPase interactor [Source:ZFIN;Acc:ZDB-GENE-071206-1]	1.11507e-09
unknown	-2.22664	3.45427	16.1674	ENSDARG00000090638	unknown	4.82103e-90
dlg5b.1	-2.22663	1.53955	7.20571	ENSDARG00000090949	discs, large homolog 5b, tandem duplicate 1 [Source:ZFIN;Acc:ZDB-GENE-120206-4]	5.44422e-19
CAMTA2	-2.2177	8.46663	39.3828	ENSDARG00000054200	calmodulin binding transcription activator 2 [Source:HGNC Symbol;Acc:HGNC:18807]	4.47551e-27
mibp	-2.21214	8.91184	41.294	ENSDARG00000078945	muscle-specific beta 1 integrin binding protein [Source:ZFIN;Acc:ZDB-GENE-030404-1]	1.66074e-56
CABZ01114082.1	-2.20017	2.0919	9.61295	ENSDARG00000089672	Uncharacterized protein [Source:UniProtKB/TrEMBL;Acc:E7EYH2]	6.26113e-37
mylz3	-2.20017	2.40385	11.0465	ENSDARG00000017441	myosin, light polypeptide 3, skeletal muscle [Source:ZFIN;Acc:ZDB-GENE-000322-6]	9.31896e-09
EGR4 (1 of 2)	-2.19649	33.8991	155.381	ENSDARG00000077799	early growth response 4 [Source:HGNC Symbol;Acc:HGNC:3241]	7.34135e-23
pax7b	-2.19338	11.5814	52.9704	ENSDARG00000070818	paired box gene 7b [Source:ZFIN;Acc:ZDB-GENE-080917-54]	3.46306e-22
BX539340.1	-2.18778	1.49811	6.82546	ENSDARG00000089797	Uncharacterized protein [Source:UniProtKB/TrEMBL;Acc:E7F988]	1.6961e-09
col16a1	-2.1791	4.52794	20.5058	ENSDARG00000009194	collagen, type XVI, alpha 1 [Source:ZFIN;Acc:ZDB-GENE-060503-351]	9.62622e-41
gtf3c5	-2.15362	1.80969	8.05211	ENSDARG00000067979	general transcription factor IIIC, polypeptide 5 [Source:ZFIN;Acc:ZDB-GENE-060810-66]	4.58731e-11
tpi1a	-2.14313	7.88734	34.84	ENSDARG00000025012	triosephosphate isomerase 1a [Source:ZFIN;Acc:ZDB-GENE-020416-3]	4.05934e-08
si:ch211-276c2.2	-2.14245	6.87119	30.337	569664	PREDICTED: Danio rerio si:ch211-276c2.2 (si:ch211-276c2.2), transcript variant X1	2.85986e-08
fam46c	-2.13876	3.3832	14.8991	ENSDARG00000010437	family with sequence similarity 46, member C [Source:ZFIN;Acc:ZDB-GENE-030131-5365]	1.07496e-16
unknown	-2.13788	11.835	52.0877	ENSDARG00000045094	unknown	5.57152e-16
C6H3orf67	-2.13305	1.79111	7.85658	ENSDARG00000026086	chromosome 3 open reading frame 67 [Source:HGNC Symbol;Acc:HGNC:24763]	2.00657e-08
pou4f2	-2.11298	15.4147	66.6815	ENSDARG00000069737	POU domain, class 4, transcription factor 2 [Source:ZFIN;Acc:ZDB-GENE-040401-1]	2.85922e-12
nr1d2a	-2.11282	86.813	375.498	ENSDARG00000003820	nuclear receptor subfamily 1, group D, member 2a [Source:ZFIN;Acc:ZDB-GENE-040504-1]	1.04657e-30
avpr2ab	-2.10997	2.77572	11.9823	ENSDARG00000029219	arginine vasopressin receptor 2a, duplicate b [Source:ZFIN;Acc:ZDB-GENE-110411-48]	4.64053e-18
smc4	-2.10736	10.3102	44.4267	ENSDARG00000038882	structural maintenance of chromosomes 4 [Source:ZFIN;Acc:ZDB-GENE-020419-21]	1.00651e-09
FDFT1	-2.09009	23.9184	101.839	ENSDARG00000060260	farnesyl-diphosphate farnesyltransferase 1 [Source:HGNC Symbol;Acc:HGNC:3629]	1.6394e-34
slc10a4	-2.07464	1.40173	5.90463	ENSDARG00000009131	solute carrier family 10 (sodium/bile acid cotransporter family), member 4 [Source:ZFIN;Acc:ZDB-GENE-041014-249]	7.05529e-14
pvalb1	-2.07463	1.67608	7.06028	ENSDARG00000037789	parvalbumin 1 [Source:ZFIN;Acc:ZDB-GENE-040625-57]	1.06939e-07
DPYD (4 of 5)	-2.06266	1.93979	8.10358	ENSDARG00000086853	dihydropyrimidine dehydrogenase [Source:HGNC Symbol;Acc:HGNC:3012]	4.32979e-17
tal1	-2.0593	6.04291	25.1859	ENSDARG00000019930	T-cell acute lymphocytic leukemia 1 [Source:ZFIN;Acc:ZDB-GENE-980526-501]	3.99994e-11
chrna3	-2.0593	4.05774	16.912	ENSDARG00000054497	cholinergic receptor, nicotinic, alpha 3 [Source:ZFIN;Acc:ZDB-GENE-070822-1]	6.04832e-06
efna3b	-2.05378	8.855	36.7652	ENSDARG00000032485	ephrin A3b [Source:ZFIN;Acc:ZDB-GENE-011108-1]	1.01204e-41
hacl1	-2.04983	10.2745	42.5421	ENSDARG00000020529	2-hydroxyacyl-CoA lyase 1 [Source:ZFIN;Acc:ZDB-GENE-040426-2058]	4.89792e-11
col1a1a	-2.04715	10.0304	41.4547	ENSDARG00000012405	collagen, type I, alpha 1a [Source:ZFIN;Acc:ZDB-GENE-030131-9102]	3.52618e-08
zbtb16a	-2.03236	9.26544	37.9025	ENSDARG00000007184	zinc finger and BTB domain containing 16a [Source:ZFIN;Acc:ZDB-GENE-030131-1989]	9.86598e-15
BSN (3 of 3)	-2.03024	22.6149	92.3756	ENSDARG00000086319	bassoon presynaptic cytomatrix protein [Source:HGNC Symbol;Acc:HGNC:1117]	2.04702e-30
ADAM2	-2.01375	4.03538	16.2961	ENSDARG00000088127	ADAM metallopeptidase domain 2 [Source:HGNC Symbol;Acc:HGNC:198]	9.75906e-06
f7i	-2.00752	2.46882	9.92689	ENSDARG00000075827	coagulation factor VIIi [Source:ZFIN;Acc:ZDB-GENE-021206-10]	2.88162e-05
slc25a47a	-2.00752	3.78638	15.2247	ENSDARG00000059923	solute carrier family 25, member 47a	1.98988e-53
klf2a	-2.0026	26.8525	107.604	ENSDARG00000042667	Kruppel-like factor 2a [Source:ZFIN;Acc:ZDB-GENE-011109-1]	4.97063e-15
magi2	-2.00109	3.00218	12.0178	ENSDARG00000021590	membrane associated guanylate kinase, WW and PDZ domain containing 2 [Source:ZFIN;Acc:ZDB-GENE-050810-4]	6.66135e-23
TTC28 (1 of 2)	-1.99455	5.36146	21.3649	ENSDARG00000087109	tetratricopeptide repeat domain 28 [Source:HGNC Symbol;Acc:HGNC:29179]	1.95714e-07
CABZ01073085.1	-1.99372	1.74325	6.94269	ENSDARG00000087206	Uncharacterized protein [Source:UniProtKB/TrEMBL;Acc:E7F2N7]	5.07062e-20
LOC101886599	-1.98589	26.506	104.992	101886599	PREDICTED: Danio rerio calmodulin-binding transcription activator 2-like	2.54901e-19
adprh	-1.98444	3.10526	12.2878	ENSDARG00000040712	ADP-ribosylarginine hydrolase [Source:ZFIN;Acc:ZDB-GENE-040801-190]	4.73049e-12
ino80da	-1.97926	2.6721	10.5358	ENSDARG00000078199	INO80 complex subunit Da [Source:ZFIN;Acc:ZDB-GENE-091204-416]	2.55587e-09
zgc:158291	-1.97777	1.85879	7.32149	ENSDARG00000044375	zgc:158291 [Source:ZFIN;Acc:ZDB-GENE-061215-70]	5.96388e-31
vwf	-1.97453	4.82223	18.9514	ENSDARG00000077231	von Willebrand factor [Source:ZFIN;Acc:ZDB-GENE-070103-1]	1.74855e-39
si:ch211-37p17.5	-1.97276	2.00211	7.85863	ENSDARG00000068124	si:ch211-37p17.5 [Source:ZFIN;Acc:ZDB-GENE-081105-91]	3.88441e-07
gata2a	-1.97275	3.76686	14.7856	ENSDARG00000059327	GATA-binding protein 2a [Source:ZFIN;Acc:ZDB-GENE-980526-260]	2.54746e-36
mcm2	-1.96884	1.38871	5.43615	ENSDARG00000015911	MCM2 minichromosome maintenance deficient 2, mitotin (S. cerevisiae) [Source:ZFIN;Acc:ZDB-GENE-020419-24]	2.37753e-129
CABZ01085888.1	-1.96884	8.64087	33.825	ENSDARG00000088857	Uncharacterized protein [Source:UniProtKB/TrEMBL;Acc:E7EXV7]	2.71477e-23
CABZ01080274.1	-1.96524	10.4543	40.8215	ENSDARG00000089365	Uncharacterized protein [Source:UniProtKB/TrEMBL;Acc:E7F3B4]	5.13186e-18
PBX4 (2 of 2)	-1.96165	9.08273	35.378	ENSDARG00000091547	pre-B-cell leukemia homeobox 4 [Source:HGNC Symbol;Acc:HGNC:13403]	0.000110562
RELL2	-1.95916	1.47699	5.74306	ENSDARG00000071876	RELT-like 2 [Source:HGNC Symbol;Acc:HGNC:26902]	8.18042e-06
nrcamb	-1.94451	32.1913	123.907	ENSDARG00000029842	neuronal cell adhesion molecule b [Source:ZFIN;Acc:ZDB-GENE-040426-1542]	5.45585e-18
klf13	-1.94383	15.1656	58.3458	ENSDARG00000061368	Kruppel-like factor 13 [Source:ZFIN;Acc:ZDB-GENE-060929-1274]	0.00221966
UTP14A	-1.93857	36.2858	139.092	ENSDARG00000042520	UTP14, U3 small nucleolar ribonucleoprotein, homolog A (yeast) [Source:HGNC Symbol;Acc:HGNC:10665]	1.02598e-05
gli3	-1.93713	1.76344	6.75299	ENSDARG00000052131	GLI-Kruppel family member GLI3 [Source:ZFIN;Acc:ZDB-GENE-041111-162]	1.04179e-34
zgc:165525	-1.93713	2.00761	7.68801	ENSDARG00000001463	zgc:165525 [Source:ZFIN;Acc:ZDB-GENE-070620-14]	0.0001205
ORAI1 (2 of 2)	-1.93713	1.61675	6.19123	ENSDARG00000011515	ORAI calcium release-activated calcium modulator 1 [Source:HGNC Symbol;Acc:HGNC:25896]	1.5365e-07
rprd2b	-1.92663	12.6902	48.244	ENSDARG00000074676	regulation of nuclear pre-mRNA domain containing 2b [Source:ZFIN;Acc:ZDB-GENE-110719-1]	2.76023e-06
actl6b	-1.91936	5.9363	22.4543	ENSDARG00000034107	actin-like 6B [Source:ZFIN;Acc:ZDB-GENE-050522-191]	3.67995e-08
CBFA2T3	-1.91396	8.61614	32.4693	ENSDARG00000079012	core-binding factor, runt domain, alpha subunit 2; translocated to, 3 [Source:HGNC Symbol;Acc:HGNC:1537]	3.18608e-05
SLC9A1	-1.90493	22.3401	83.6621	ENSDARG00000067784	solute carrier family 9, subfamily A (NHE1, cation proton antiporter 1), member 1 [Source:HGNC Symbol;Acc:HGNC:11071]	0.00304385
nt5c2l1	-1.90471	5.54414	20.7591	ENSDARG00000034852	5'-nucleotidase, cytosolic II, like 1 [Source:ZFIN;Acc:ZDB-GENE-031006-8]	2.08886e-10
si:dkeyp-120h9.1	-1.90471	1.69859	6.36008	ENSDARG00000020278	si:dkeyp-120h9.1 [Source:ZFIN;Acc:ZDB-GENE-070705-534]	1.72628e-24
peli1a	-1.89531	1.4434	5.36946	ENSDARG00000091592	pellino homolog 1a (Drosophila) [Source:ZFIN;Acc:ZDB-GENE-110310-6]	2.41283e-10
EML6	-1.89155	69.1471	256.559	ENSDARG00000060437	echinoderm microtubule associated protein like 6 [Source:HGNC Symbol;Acc:HGNC:35412]	1.21747e-16
zgc:162872	-1.88716	7.14356	26.4245	ENSDARG00000012184	zgc:162872 [Source:ZFIN;Acc:ZDB-GENE-081022-1]	2.88785e-21
cry5	-1.88651	2.42586	8.96935	ENSDARG00000019498	cryptochrome 5 [Source:ZFIN;Acc:ZDB-GENE-010426-8]	2.63615e-15
lhx9	-1.88529	15.6462	57.8015	ENSDARG00000056979	LIM homeobox 9 [Source:ZFIN;Acc:ZDB-GENE-050417-210]	6.68567e-29
SRSF10 (2 of 2)	-1.88268	4.95251	18.2629	ENSDARG00000086411	serine/arginine-rich splicing factor 10 [Source:HGNC Symbol;Acc:HGNC:16713]	1.30599e-170
ncana	-1.88258	142.45	525.259	ENSDARG00000067820	neurocan a [Source:ZFIN;Acc:ZDB-GENE-051230-1]	0.000553334
MAP3K13	-1.87824	6.744	24.7927	ENSDARG00000009493	mitogen-activated protein kinase kinase kinase 13 [Source:HGNC Symbol;Acc:HGNC:6852]	4.11163e-14
f11r	-1.87669	12.1587	44.6508	ENSDARG00000017320	F11 receptor [Source:ZFIN;Acc:ZDB-GENE-030131-2416]	5.01567e-06
NACC2	-1.87504	26.1375	95.8755	ENSDARG00000077425	NACC family member 2, BEN and BTB (POZ) domain containing [Source:HGNC Symbol;Acc:HGNC:23846]	5.4611e-20
prss35	-1.87331	18.6399	68.2912	ENSDARG00000017213	protease, serine, 35 [Source:ZFIN;Acc:ZDB-GENE-040704-55]	4.30682e-17
SRF (1 of 2)	-1.87154	2.22194	8.13059	ENSDARG00000038131	serum response factor (c-fos serum response element-binding transcription factor) [Source:HGNC Symbol;Acc:HGNC:11291]	3.96493e-11
CELSR2 (2 of 2)	-1.86963	2.6163	9.56095	ENSDARG00000088231	cadherin, EGF LAG seven-pass G-type receptor 2 [Source:HGNC Symbol;Acc:HGNC:3231]	3.67106e-06
nrg1	-1.86832	4.84614	17.6936	ENSDARG00000068458	neuregulin 1 [Source:ZFIN;Acc:ZDB-GENE-050302-113]	4.22116e-09
vwa1	-1.86518	4.26385	15.5338	ENSDARG00000075468	PREDICTED: Danio rerio von Willebrand factor A domain containing 1	0.0074246
nxnl2	-1.86313	1.71542	6.24065	ENSDARG00000003934	nucleoredoxin-like 2 [Source:ZFIN;Acc:ZDB-GENE-041212-55]	8.16654e-07
uhrf1bp1	-1.86068	2.09139	7.59546	ENSDARG00000077011	UHRF1 binding protein 1 [Source:ZFIN;Acc:ZDB-GENE-090312-82]	1.96164e-18
C2H19orf26 (2 of 2)	-1.85546	10.7679	38.9656	ENSDARG00000089348	chromosome 19 open reading frame 26 [Source:HGNC Symbol;Acc:HGNC:28617]	3.49835e-10
dab1b	-1.85083	5.35638	19.3209	ENSDARG00000003290	Disabled homolog 1b (Drosophila) [Source:ZFIN;Acc:ZDB-GENE-060421-7958]	2.01228e-06
zpld1a	-1.849	5.9718	21.5134	ENSDARG00000061835	zona pellucida-like domain containing 1a [Source:ZFIN;Acc:ZDB-GENE-110411-81]	1.19116e-21
ptprmb	-1.8376	2.07605	7.4201	ENSDARG00000087796	protein tyrosine phosphatase, receptor type, M, b [Source:ZFIN;Acc:ZDB-GENE-101108-4]	1.09898e-12
srp19	-1.8376	1.92985	6.89756	ENSDARG00000035699	signal recognition particle 19 [Source:ZFIN;Acc:ZDB-GENE-040426-2657]	3.41314e-05
plagl2	-1.83152	2.63648	9.38355	ENSDARG00000076657	pleiomorphic adenoma gene-like 2 [Source:ZFIN;Acc:ZDB-GENE-020806-1]	3.94753e-12
msmo1	-1.82927	26.285	93.4057	ENSDARG00000055876	methylsterol monooxygenase 1 [Source:ZFIN;Acc:ZDB-GENE-040426-2670]	3.3471e-05
ttc23	-1.82577	3.44518	12.213	ENSDARG00000022160	tetratricopeptide repeat domain 23 [Source:ZFIN;Acc:ZDB-GENE-050419-126]	2.1972e-06
nova2	-1.81818	72.2274	254.699	ENSDARG00000017673	neuro-oncological ventral antigen 2 [Source:ZFIN;Acc:ZDB-GENE-080211-1]	1.27087e-18
crybb1l2	-1.81619	22.3753	78.7944	ENSDARG00000016793	crystallin, beta B1, like 2 [Source:ZFIN;Acc:ZDB-GENE-070822-18]	2.03621e-06
fgfbp1	-1.81514	17.244	60.6804	ENSDARG00000039963	fibroblast growth factor binding protein 1 [Source:ZFIN;Acc:ZDB-GENE-081106-1]	5.62448e-10
cyp51	-1.81336	23.8561	83.8446	ENSDARG00000042641	cytochrome P450, family 51 [Source:ZFIN;Acc:ZDB-GENE-040625-2]	1.39255e-11
sox14	-1.80937	11.275	39.5177	ENSDARG00000070929	SRY-box containing gene 14 [Source:ZFIN;Acc:ZDB-GENE-051113-268]	3.22134e-19
cacna1aa	-1.809	15.347	53.7757	ENSDARG00000037905	calcium channel, voltage-dependent, P/Q type, alpha 1A subunit, a [Source:ZFIN;Acc:ZDB-GENE-040724-26]	2.50105e-69
slit3	-1.80888	22.4495	78.6566	ENSDARG00000034268	slit (Drosophila) homolog 3 [Source:ZFIN;Acc:ZDB-GENE-010306-4]	2.81827e-05
taf5l	-1.80162	2.2002	7.67014	ENSDARG00000025808	TAF5-like RNA polymerase II, p300/CBP-associated factor (PCAF)-associated factor [Source:ZFIN;Acc:ZDB-GENE-030131-5987]	1.08079e-06
epas1b	-1.79798	11.5552	40.1814	ENSDARG00000057671	endothelial PAS domain protein 1b [Source:ZFIN;Acc:ZDB-GENE-060607-11]	1.86726e-10
fat3a	-1.7969	5.31013	18.4512	ENSDARG00000033840	FAT atypical cadherin 3a [Source:ZFIN;Acc:ZDB-GENE-060929-1254]	2.96455e-07
alk	-1.79208	6.52474	22.5961	563509	PREDICTED: Danio rerio anaplastic lymphoma receptor tyrosine kinase	1.81003e-15
pbx1b	-1.78706	26.448	91.2746	ENSDARG00000089550	pre-B-cell leukemia transcription factor 1b [Source:ZFIN;Acc:ZDB-GENE-070424-11]	2.07239e-88
POLDIP3	-1.78675	12.4563	42.9787	ENSDARG00000091032	polymerase (DNA-directed), delta interacting protein 3 [Source:HGNC Symbol;Acc:HGNC:23782]	5.00368e-40
unknown	-1.78619	4.13468	14.2606	ENSDARG00000090725	unknown	4.61695e-06
CABZ01048349.1	-1.78513	9.95213	34.2999	ENSDARG00000091302	Uncharacterized protein [Source:UniProtKB/TrEMBL;Acc:E7F1G5]	3.16996e-37
foxk2	-1.78512	2.48562	8.56664	ENSDARG00000030583	forkhead box K2 [Source:ZFIN;Acc:ZDB-GENE-030131-2861]	5.693e-06
EIF4G3 (2 of 2)	-1.78307	141.667	487.557	ENSDARG00000077215	eukaryotic translation initiation factor 4 gamma, 3 [Source:HGNC Symbol;Acc:HGNC:3298]	0.000102972
tgfb3	-1.77903	8.77903	30.1292	ENSDARG00000019367	transforming growth factor, beta 3 [Source:ZFIN;Acc:ZDB-GENE-030723-4]	8.03552e-16
slc27a6	-1.77748	3.0209	10.3564	ENSDARG00000046053	solute carrier family 27 (fatty acid transporter), member 6 [Source:ZFIN;Acc:ZDB-GENE-060825-27]	5.0125e-10
col1a1b	-1.77609	2.80339	9.60153	ENSDARG00000035809	collagen, type I, alpha 1b [Source:ZFIN;Acc:ZDB-GENE-030131-4400]	2.89427e-08
jarid2a	-1.77402	163.753	560.046	ENSDARG00000060925	jumonji, AT rich interactive domain 2a [Source:ZFIN;Acc:ZDB-GENE-061218-1]	3.5227e-12
egfl7	-1.77274	10.679	36.4904	ENSDARG00000043376	EGF-like-domain, multiple 7 [Source:ZFIN;Acc:ZDB-GENE-040429-2]	2.74851e-139
arl5c	-1.77274	6.59724	22.543	ENSDARG00000035719	ADP-ribosylation factor-like 5C [Source:ZFIN;Acc:ZDB-GENE-040426-1866]	9.54684e-05
COL5A2 (2 of 2)	-1.77132	9.34831	31.912	ENSDARG00000031678	collagen, type V, alpha 2 [Source:HGNC Symbol;Acc:HGNC:2210]	1.46471e-07
robo4	-1.7709	14.6538	50.0086	ENSDARG00000009387	roundabout homolog 4 [Source:ZFIN;Acc:ZDB-GENE-020809-1]	1.33665e-14
TP53INP2	-1.76204	3.78358	12.8331	ENSDARG00000089986	tumor protein p53 inducible nuclear protein 2 [Source:HGNC Symbol;Acc:HGNC:16104]	7.84784e-06
KLHL28	-1.75676	14.2913	48.2956	ENSDARG00000063447	kelch-like family member 28 [Source:HGNC Symbol;Acc:HGNC:19741]	6.60101e-09
EFNA2 (2 of 2)	-1.75552	20.5198	69.285	ENSDARG00000079740	ephrin-A2 [Source:HGNC Symbol;Acc:HGNC:3222]	2.07784e-88
CCDC138	-1.75271	1.91904	6.46698	ENSDARG00000090554	coiled-coil domain containing 138 [Source:HGNC Symbol;Acc:HGNC:26531]	1.33447e-07
ZDHHC21	-1.75271	1.60821	5.41951	ENSDARG00000079660	zinc finger, DHHC-type containing 21 [Source:HGNC Symbol;Acc:HGNC:20750]	4.27299e-08
PDILT	-1.75271	4.67963	15.7699	ENSDARG00000058445	protein disulfide isomerase-like, testis expressed [Source:HGNC Symbol;Acc:HGNC:27338]	6.44366e-15
kcnc3b	-1.74739	46.0339	154.559	ENSDARG00000037933	potassium voltage-gated channel, Shaw-related subfamily, member 3b [Source:ZFIN;Acc:ZDB-GENE-100901-2]	1.03279e-10
lgi1b	-1.74449	15.8863	53.2311	ENSDARG00000058421	leucine-rich, glioma inactivated 1b [Source:ZFIN;Acc:ZDB-GENE-060217-1]	1.32949e-15
znf410	-1.74449	15.8433	53.0869	ENSDARG00000008218	zinc finger protein 410 [Source:ZFIN;Acc:ZDB-GENE-040426-1817]	1.04536e-07
arhgef28	-1.74353	2.08045	6.96645	ENSDARG00000060415	Rho guanine nucleotide exchange factor (GEF) 28 [Source:ZFIN;Acc:ZDB-GENE-060531-28]	1.4346e-307
wbp4	-1.74296	10.7858	36.1023	ENSDARG00000068082	WW domain binding protein 4 [Source:ZFIN;Acc:ZDB-GENE-050522-342]	4.56177e-09
mlf1	-1.73953	8.52112	28.4543	ENSDARG00000077301	myeloid leukemia factor 1 [Source:ZFIN;Acc:ZDB-GENE-080917-7]	1.95609e-12
unc5c	-1.73858	19.1349	63.8546	ENSDARG00000087341	unc-5 homolog C (C. elegans) [Source:ZFIN;Acc:ZDB-GENE-030131-9196]	2.72461e-24
ATXN1L	-1.73666	5.18377	17.2756	ENSDARG00000086977	ataxin 1-like [Source:HGNC Symbol;Acc:HGNC:33279]	3.01091e-06
LRRC73	-1.72886	8.70645	28.8589	ENSDARG00000063411	leucine rich repeat containing 73 [Source:HGNC Symbol;Acc:HGNC:21375]	1.87106e-05
runx1t1	-1.72846	42.0835	139.454	ENSDARG00000003680	runt-related transcription factor 1; translocated to, 1 (cyclin D-related) [Source:ZFIN;Acc:ZDB-GENE-060929-164]	3.57796e-11
PTGR1 (2 of 2)	-1.72623	6.81689	22.5546	ENSDARG00000087017	prostaglandin reductase 1 [Source:HGNC Symbol;Acc:HGNC:18429]	5.56973e-11
grm6a	-1.72017	2.66301	8.77398	ENSDARG00000017742	glutamate receptor, metabotropic 6a [Source:ZFIN;Acc:ZDB-GENE-060208-1]	4.8789e-14
si:dkey-103i16.2	-1.71883	6.92464	22.7937	ENSDARG00000078359	si:dkey-103i16.2 [Source:ZFIN;Acc:ZDB-GENE-060503-141]	8.9363e-09
esrrb	-1.7183	2.54263	8.36646	ENSDARG00000040151	estrogen-related receptor beta [Source:ZFIN;Acc:ZDB-GENE-040616-2]	2.06165e-06
orai1b	-1.7183	5.52994	18.1961	ENSDARG00000004154	ORAI calcium release-activated calcium modulator 1b [Source:ZFIN;Acc:ZDB-GENE-050522-100]	1.72642e-10
CCDC88A (1 of 2)	-1.7173	87.3094	287.092	ENSDARG00000063681	coiled-coil domain containing 88A [Source:HGNC Symbol;Acc:HGNC:25523]	1.34447e-46
FP236162.1	-1.71474	8.37459	27.4885	ENSDARG00000089438	Uncharacterized protein [Source:UniProtKB/TrEMBL;Acc:E7EZQ3]	4.27749e-12
kiaa0907	-1.71299	43.9134	143.965	ENSDARG00000035023	KIAA0907 protein [Source:ZFIN;Acc:ZDB-GENE-030131-405]	1.31652e-07
agtr2	-1.71036	2.78341	9.10849	ENSDARG00000035552	angiotensin II receptor, type 2 [Source:ZFIN;Acc:ZDB-GENE-050306-56]	4.00378e-07
vwa8	-1.70909	6.95652	22.7447	ENSDARG00000078593	von Willebrand factor A domain containing 8 [Source:ZFIN;Acc:ZDB-GENE-070912-407]	6.67482e-09
trmt61a	-1.70831	2.16803	7.08465	ENSDARG00000008480	tRNA methyltransferase 61 homolog A (S. cerevisiae) [Source:ZFIN;Acc:ZDB-GENE-040718-5]	5.69566e-05
gata3	-1.70831	12.4847	40.7973	ENSDARG00000016526	GATA-binding protein 3 [Source:ZFIN;Acc:ZDB-GENE-990415-82]	7.39882e-13
C17H14orf1	-1.70484	11.6422	37.9527	ENSDARG00000070429	chromosome 14 open reading frame 1 [Source:HGNC Symbol;Acc:HGNC:1187]	1.20546e-32
CU062415.1	-1.70484	17.9925	58.6541	ENSDARG00000091362	Uncharacterized protein [Source:UniProtKB/TrEMBL;Acc:E7F791]	3.71485e-05
TONSL	-1.70333	4.06197	13.2279	ENSDARG00000071294	tonsoku-like, DNA repair protein [Source:HGNC Symbol;Acc:HGNC:7801]	3.61958e-22
CABZ01076275.1	-1.6965	12.4073	40.2138	ENSDARG00000059295	Uncharacterized protein [Source:UniProtKB/TrEMBL;Acc:E7FAV6]	0.00423613
grik1a	-1.69537	1.80018	5.83008	ENSDARG00000069139	glutamate receptor, ionotropic, kainate 1a [Source:ZFIN;Acc:ZDB-GENE-030131-6502]	2.79103e-06
dpysl4	-1.69251	8.98624	29.0451	ENSDARG00000057316	dihydropyrimidinase-like 4 [Source:ZFIN;Acc:ZDB-GENE-050720-3]	4.6537e-33
pdgfaa	-1.69115	8.66619	27.9844	ENSDARG00000055505	platelet-derived growth factor alpha a [Source:ZFIN;Acc:ZDB-GENE-030918-2]	9.52686e-08
junbb	-1.69105	51.6944	166.916	ENSDARG00000088371	jun B proto-oncogene b [Source:ZFIN;Acc:ZDB-GENE-040426-2666]	2.49305e-07
PPFIA1	-1.69097	17.7473	57.3013	ENSDARG00000060357	protein tyrosine phosphatase, receptor type, f polypeptide (PTPRF), interacting protein (liprin), alpha 1 [Source:HGNC Symbol;Acc:HGNC:9245]	5.96195e-07
mafgb	-1.6892	10.0906	32.54	ENSDARG00000030791	v-maf avian musculoaponeurotic fibrosarcoma oncogene homolog Gb [Source:ZFIN;Acc:ZDB-GENE-040426-2403]	0.00296398
jak2a	-1.68785	8.87627	28.5972	ENSDARG00000007915	Janus kinase 2a [Source:ZFIN;Acc:ZDB-GENE-980526-481]	2.90629e-08
FP245444.1	-1.68559	2.26105	7.27317	ENSDARG00000074366	Uncharacterized protein [Source:UniProtKB/TrEMBL;Acc:E7F1D8]	2.76229e-10
s1pr5a	-1.68559	3.64414	11.7222	ENSDARG00000040526	sphingosine-1-phosphate receptor 5a [Source:ZFIN;Acc:ZDB-GENE-041114-188]	0.00826782
tfap2d	-1.68559	2.02542	6.51521	ENSDARG00000023272	transcription factor AP-2 delta (activating enhancer binding protein 2 delta) [Source:ZFIN;Acc:ZDB-GENE-050913-99]	3.61332e-24
slc27a1b	-1.67736	11.2242	35.8996	ENSDARG00000038352	solute carrier family 27 (fatty acid transporter), member 1b [Source:ZFIN;Acc:ZDB-GENE-061013-672]	1.88723e-20
slco5a1	-1.6766	4.88597	15.6192	ENSDARG00000071685	solute carrier organic anion transporter family, member 5A1 [Source:ZFIN;Acc:ZDB-GENE-090316-1]	9.33723e-23
ctc1	-1.67508	2.37629	7.58835	ENSDARG00000070119	CTS telomere maintenance complex component 1 [Source:ZFIN;Acc:ZDB-GENE-061103-271]	3.52738e-05
DCLK2 (2 of 2)	-1.66815	6.83501	21.7221	ENSDARG00000079882	doublecortin-like kinase 2 [Source:HGNC Symbol;Acc:HGNC:19002]	3.25515e-07
XKR7 (2 of 2)	-1.66767	2.19817	6.98362	ENSDARG00000036952	XK, Kell blood group complex subunit-related family, member 7 [Source:HGNC Symbol;Acc:HGNC:23062]	1.16406e-15
insrb	-1.66767	74.176	235.658	ENSDARG00000071524	insulin receptor b [Source:ZFIN;Acc:ZDB-GENE-020503-4]	7.73274e-10
ctgfa	-1.66411	3.8281	12.1319	ENSDARG00000042934	connective tissue growth factor a [Source:ZFIN;Acc:ZDB-GENE-030131-102]	2.84488e-11
CABZ01052486.1	-1.65892	12.8518	40.5834	ENSDARG00000087000	Uncharacterized protein [Source:UniProtKB/TrEMBL;Acc:E7F0S7]	7.78116e-05
ddhd1a	-1.65733	7.46475	23.5462	ENSDARG00000086808	DDHD domain containing 1a [Source:ZFIN;Acc:ZDB-GENE-111020-16]	0.000538894
cacna1ab	-1.65421	23.6835	74.5442	ENSDARG00000006923	calcium channel, voltage-dependent, P/Q type, alpha 1A subunit, b [Source:ZFIN;Acc:ZDB-GENE-090514-3]	1.63863e-229
slc20a1a	-1.65173	2.7278	8.57102	ENSDARG00000020114	solute carrier family 20, member 1a [Source:ZFIN;Acc:ZDB-GENE-040426-2217]	1.1996e-37
CACNG1 (2 of 2)	-1.65173	23.645	74.2948	ENSDARG00000052360	calcium channel, voltage-dependent, gamma subunit 1 [Source:HGNC Symbol;Acc:HGNC:1405]	2.42946e-08
zgc:63691	-1.64495	9.44962	29.5525	ENSDARG00000042558	zgc:63691 [Source:ZFIN;Acc:ZDB-GENE-040426-1240]	0.000158067
polr3e	-1.64269	1.70373	5.31984	ENSDARG00000037358	polymerase (RNA) III (DNA directed) polypeptide E [Source:ZFIN;Acc:ZDB-GENE-030131-8462]	0.000189326
rhag	-1.64008	12.0193	37.4619	ENSDARG00000019253	Rhesus blood group-associated glycoprotein [Source:ZFIN;Acc:ZDB-GENE-030131-8229]	2.96259e-14
histh1l	-1.63829	14.0185	43.639	ENSDARG00000035519	histone H1 like [Source:ZFIN;Acc:ZDB-GENE-050417-145]	0.000225148
srsf11	-1.63816	92.4338	287.718	ENSDARG00000004342	serine/arginine-rich splicing factor 11 [Source:ZFIN;Acc:ZDB-GENE-030131-605]	4.49663e-05
TRAK1 (3 of 3)	-1.63626	11.0921	34.4807	ENSDARG00000090674	trafficking protein, kinesin binding 1 [Source:HGNC Symbol;Acc:HGNC:29947]	7.72328e-08
NHS (2 of 2)	-1.63567	3.34894	10.4062	ENSDARG00000079977	Nance-Horan syndrome (congenital cataracts and dental anomalies) [Source:HGNC Symbol;Acc:HGNC:7820]	2.09667e-09
pabpc1a	-1.63181	868.072	2690.16	ENSDARG00000017219	poly A binding protein, cytoplasmic 1 a [Source:ZFIN;Acc:ZDB-GENE-030131-3238]	8.90581e-05
unknown	-1.63015	3.277	10.1438	ENSDARG00000076310	unknown	0.000106599
purg	-1.62901	8.13358	25.1572	ENSDARG00000053022	purine-rich element binding protein G [Source:ZFIN;Acc:ZDB-GENE-070702-3]	7.89267e-10
chrm2a	-1.62834	15.1016	46.6876	ENSDARG00000055577	cholinergic receptor, muscarinic 2a [Source:ZFIN;Acc:ZDB-GENE-030314-1]	0.00335669
GPR101	-1.62826	5.73522	17.7298	ENSDARG00000039218	G protein-coupled receptor 101 [Source:HGNC Symbol;Acc:HGNC:14963]	0.0343366
WNK3	-1.6227	5.31148	16.3567	ENSDARG00000021611	WNK lysine deficient protein kinase 3 [Source:HGNC Symbol;Acc:HGNC:14543]	4.811e-07
RELN (1 of 4)	-1.61737	28.5834	87.6984	ENSDARG00000038188	reelin [Source:HGNC Symbol;Acc:HGNC:9957]	1.52249e-20
acot8	-1.61521	2.27654	6.9743	ENSDARG00000014138	acyl-CoA thioesterase 8 [Source:ZFIN;Acc:ZDB-GENE-041010-174]	8.08379e-06
mtrf1	-1.6152	1.74177	5.336	ENSDARG00000033579	mitochondrial translational release factor 1 [Source:ZFIN;Acc:ZDB-GENE-050220-8]	0.000689635
CABZ01090973.1	-1.6152	1.64588	5.04223	ENSDARG00000091497	Uncharacterized protein [Source:UniProtKB/TrEMBL;Acc:F1QP49]	2.21395e-07
si:dkeyp-8h9.1	-1.6152	10.5909	32.4457	ENSDARG00000033089	si:dkeyp-8h9.1 [Source:ZFIN;Acc:ZDB-GENE-091204-211]	2.23697e-07
hsp70.3	-1.6152	2.62408	8.03899	ENSDARG00000021924	heat shock cognate 70-kd protein, tandem duplicate 3 [Source:ZFIN;Acc:ZDB-GENE-110713-1]	2.19699e-13
PRRT2	-1.6152	18.9131	57.9412	ENSDARG00000089367	proline-rich transmembrane protein 2 [Source:HGNC Symbol;Acc:HGNC:30500]	0.0392719
pde8a	-1.6152	10.2274	31.3322	ENSDARG00000088905	phosphodiesterase 8A [Source:ZFIN;Acc:ZDB-GENE-070112-622]	0.0237118
birc7	-1.6152	4.39816	13.474	ENSDARG00000058082	baculoviral IAP repeat-containing 7 [Source:ZFIN;Acc:ZDB-GENE-070615-35]	4.13098e-11
eng1a	-1.6152	5.11855	15.6809	ENSDARG00000014321	engrailed 1a [Source:ZFIN;Acc:ZDB-GENE-980526-216]	0.0125618
pbx3a	-1.6152	1.73612	5.31867	ENSDARG00000089262	pre-B-cell leukemia transcription factor 3a [Source:ZFIN;Acc:ZDB-GENE-031218-1]	3.0687e-20
celf4	-1.61355	49.1692	150.459	ENSDARG00000070045	CUGBP, Elav-like family member 4 [Source:ZFIN;Acc:ZDB-GENE-040718-300]	1.70113e-42
unknown	-1.61077	6.44008	19.6689	ENSDARG00000044670	unknown	3.91867e-07
CSRNP3	-1.60747	15.1434	46.1444	ENSDARG00000079741	cysteine-serine-rich nuclear protein 3 [Source:HGNC Symbol;Acc:HGNC:30729]	0.000164692
btg2	-1.60604	21.736	66.1679	ENSDARG00000020298	B-cell translocation gene 2 [Source:ZFIN;Acc:ZDB-GENE-000210-15]	5.1353e-10
slc4a1a	-1.60153	24.3284	73.8281	ENSDARG00000012881	solute carrier family 4, anion exchanger, member 1a [Source:ZFIN;Acc:ZDB-GENE-010525-1]	7.38612e-05
usp34	-1.60101	24.3476	73.8597	ENSDARG00000037734	ubiquitin specific peptidase 34 [Source:ZFIN;Acc:ZDB-GENE-100210-6]	3.19822e-20
pycr1a	-1.59706	5.69136	17.2178	ENSDARG00000053965	pyrroline-5-carboxylate reductase 1a [Source:ZFIN;Acc:ZDB-GENE-040426-1675]	5.81028e-08
wbp11	-1.59516	36.388	109.939	ENSDARG00000017046	WW domain binding protein 11 [Source:ZFIN;Acc:ZDB-GENE-040426-1829]	0.000333003
ank1	-1.58906	157.916	475.094	ENSDARG00000059093	ankyrin 1, erythrocytic [Source:ZFIN;Acc:ZDB-GENE-041010-44]	1.47139e-26
spry4	-1.58873	8.07725	24.2951	ENSDARG00000068732	sprouty (Drosophila) homolog 4 [Source:ZFIN;Acc:ZDB-GENE-010803-2]	3.95608e-05
CABZ01068387.1	-1.58418	7.30149	21.8925	ENSDARG00000087042	Uncharacterized protein [Source:UniProtKB/TrEMBL;Acc:E7F763]	0.00106327
igsf9bb	-1.58253	2.28366	6.83946	ENSDARG00000069467	immunoglobulin superfamily, member 9Bb [Source:ZFIN;Acc:ZDB-GENE-091112-15]	3.59058e-40
ppp1r21	-1.58081	28.8214	86.2156	ENSDARG00000027853	protein phosphatase 1, regulatory subunit 21 [Source:ZFIN;Acc:ZDB-GENE-041114-8]	2.27987e-24
egr2b	-1.57867	2.21178	6.60648	ENSDARG00000042826	early growth response 2b [Source:ZFIN;Acc:ZDB-GENE-980526-283]	1.49585e-05
FAM179B	-1.57753	7.65164	22.837	ENSDARG00000039197	family with sequence similarity 179, member B [Source:HGNC Symbol;Acc:HGNC:19959]	0.00713983
grm8a	-1.57692	20.1263	60.0434	ENSDARG00000077654	glutamate receptor, metabotropic 8a [Source:ZFIN;Acc:ZDB-GENE-110421-2]	0.00876392
ERC1 (3 of 3)	-1.57338	3.76132	11.1937	ENSDARG00000076014	ELKS/RAB6-interacting/CAST family member 1 [Source:HGNC Symbol;Acc:HGNC:17072]	1.38739e-23
SLC45A4	-1.5694	3.73318	11.0794	ENSDARG00000021820	solute carrier family 45, member 4 [Source:HGNC Symbol;Acc:HGNC:29196]	3.21406e-43
dusp1	-1.56898	14.0435	41.6665	ENSDARG00000007628	dual specificity phosphatase 1 [Source:ZFIN;Acc:ZDB-GENE-040426-2018]	1.0944e-06
trak2	-1.5675	5.76185	17.0776	ENSDARG00000078872	trafficking protein, kinesin binding 2 [Source:ZFIN;Acc:ZDB-GENE-030131-7496]	0.00591419
slc25a37	-1.56274	1.92019	5.67251	ENSDARG00000073743	solute carrier family 25, member 37 [Source:ZFIN;Acc:ZDB-GENE-031118-202]	0.0055331
fzd9b	-1.56274	4.41744	13.0497	ENSDARG00000014673	frizzled homolog 9b [Source:ZFIN;Acc:ZDB-GENE-000906-4]	4.49909e-05
htatip	-1.56034	5.67737	16.7439	ENSDARG00000045951	HIV-1 tat interactive protein, homolog (human) [Source:ZFIN;Acc:ZDB-GENE-030131-985]	0.000551659
BAI2 (2 of 2)	-1.55862	2.85916	8.42226	ENSDARG00000088161	brain-specific angiogenesis inhibitor 2 [Source:HGNC Symbol;Acc:HGNC:944]	0.00038236
arhgef11	-1.55843	10.0955	29.7346	ENSDARG00000052482	Rho guanine nucleotide exchange factor (GEF) 11 [Source:ZFIN;Acc:ZDB-GENE-070604-1]	0.00296685
dot1l	-1.55612	4.85502	14.2768	ENSDARG00000061992	DOT1-like, histone H3 methyltransferase (S. cerevisiae) [Source:ZFIN;Acc:ZDB-GENE-060503-341]	0.0139513
CABZ01111454.1	-1.55107	5.69368	16.6844	ENSDARG00000090225	Uncharacterized protein [Source:UniProtKB/TrEMBL;Acc:E7F3J8]	4.38469e-10
anks1aa	-1.5486	26.071	76.2664	ENSDARG00000062396	ankyrin repeat and sterile alpha motif domain containing 1Aa [Source:ZFIN;Acc:ZDB-GENE-090312-152]	0.0173624
BX296557.7	-1.54856	5007.67	14648.7	ENSDARG00000091744	Uncharacterized protein [Source:UniProtKB/TrEMBL;Acc:F1R7C8]	9.35055e-07
CNDP1	-1.54809	57.4177	167.906	ENSDARG00000069583	carnosine dipeptidase 1 (metallopeptidase M20 family) [Source:HGNC Symbol;Acc:HGNC:20675]	2.70979e-06
cacna1c	-1.548	16.4515	48.1061	ENSDARG00000008398	calcium channel, voltage-dependent, L type, alpha 1C subunit [Source:ZFIN;Acc:ZDB-GENE-020129-1]	0.0137498
prdm10	-1.54724	6.26134	18.2993	ENSDARG00000022161	PR domain containing 10 [Source:ZFIN;Acc:ZDB-GENE-050419-74]	7.30331e-08
OTTDARG00000032278	-1.54549	4.94016	14.4205	ENSDARG00000073861	Uncharacterized protein [Source:UniProtKB/TrEMBL;Acc:E7F093]	0.000124557
unknown	-1.5401	16.1613	46.9994	ENSDARG00000087348	unknown	0
CLSTN2 (2 of 2)	-1.53991	5.85808	17.034	ENSDARG00000060638	calsyntenin 2 [Source:HGNC Symbol;Acc:HGNC:17448]	3.21957e-09
mybl2	-1.53858	2.08915	6.06917	ENSDARG00000032264	myeloblastosis oncogene-like 2 [Source:ZFIN;Acc:ZDB-GENE-041007-1]	1.55527e-20
SZT2	-1.53659	2.84023	8.23975	ENSDARG00000077753	seizure threshold 2 homolog (mouse) [Source:HGNC Symbol;Acc:HGNC:29040]	2.06847e-45
nfkbiab	-1.53613	10.9441	31.7395	ENSDARG00000007693	nuclear factor of kappa light polypeptide gene enhancer in B-cells inhibitor, alpha b [Source:ZFIN;Acc:ZDB-GENE-030131-1819]	0.00271737
srebf1	-1.53569	51.6264	149.679	ENSDARG00000067607	sterol regulatory element-binding protein 1 [Source:RefSeq peptide;Acc:NP_001098599]	0.00275721
unknown	-1.53359	3.47061	10.0476	ENSDARG00000079745	unknown	0.000874892
march (11)	-1.53274	2.41799	6.99609	ENSDARG00000075212	membrane-associated ring finger (C3HC4) 11 [Source:ZFIN;Acc:ZDB-GENE-070912-276]	0.000560508
znf804a	-1.53274	17.0519	49.337	ENSDARG00000027079	zinc finger protein 804A [Source:ZFIN;Acc:ZDB-GENE-070912-632]	4.2374e-08
sos1	-1.52973	7.22839	20.8707	ENSDARG00000042468	son of sevenless homolog 1 (Drosophila) [Source:ZFIN;Acc:ZDB-GENE-070209-128]	2.71372e-15
grip1	-1.52895	13.4145	38.7109	ENSDARG00000015053	glutamate receptor interacting protein 1 [Source:ZFIN;Acc:ZDB-GENE-041210-125]	5.66794e-08
GABRP (2 of 3)	-1.52879	13.035	37.6117	ENSDARG00000059891	gamma-aminobutyric acid (GABA) A receptor, pi [Source:HGNC Symbol;Acc:HGNC:4089]	5.05858e-06
kif1c	-1.52774	6.47037	18.6562	ENSDARG00000054448	kinesin family member 1C [Source:ZFIN;Acc:ZDB-GENE-090312-119]	1.01376e-06
rorb	-1.52565	16.9509	48.8044	ENSDARG00000033498	RAR-related orphan receptor B [Source:ZFIN;Acc:ZDB-GENE-061204-2]	8.27373e-09
rbm15b	-1.525	3.73999	10.7632	ENSDARG00000078966	RNA binding motif protein 15B [Source:ZFIN;Acc:ZDB-GENE-080204-91]	0.000166751
znf319	-1.52484	10.9303	31.4525	ENSDARG00000062401	zinc finger protein 319 [Source:ZFIN;Acc:ZDB-GENE-090406-2]	7.64996e-08
CABZ01071642.2	-1.52209	5.14627	14.7805	ENSDARG00000087003	Uncharacterized protein [Source:UniProtKB/TrEMBL;Acc:H9GYC5]	5.38906e-06
hnrnpa3	-1.52209	7.77416	22.328	ENSDARG00000059351	heterogeneous nuclear ribonucleoprotein A3 [Source:ZFIN;Acc:ZDB-GENE-060224-1]	0.14475
ptprub	-1.52209	3.41482	9.80761	ENSDARG00000088010	protein tyrosine phosphatase, receptor type, U, b [Source:ZFIN;Acc:ZDB-GENE-030131-7036]	8.17336e-06
gpr1	-1.52074	9.21249	26.4341	ENSDARG00000063704	G protein-coupled receptor 1 [Source:ZFIN;Acc:ZDB-GENE-091204-457]	0.000638621
slc12a2	-1.51899	4.99718	14.3214	ENSDARG00000010640	solute carrier family 12 (potassium/chloride transporters), member 2 [Source:ZFIN;Acc:ZDB-GENE-040625-53]	1.9108e-05
si:dkey-24g18.3	-1.51664	7.44824	21.3112	ENSDARG00000036560	si:dkey-24g18.3 [Source:ZFIN;Acc:ZDB-GENE-081104-390]	1.02431e-09
APBB2 (1 of 2)	-1.51664	6.70548	19.186	ENSDARG00000026651	amyloid beta (A4) precursor protein-binding, family B, member 2 [Source:HGNC Symbol;Acc:HGNC:582]	1.99164e-13
GADD45G (1 of 3)	-1.51567	21.9583	62.7854	ENSDARG00000016725	growth arrest and DNA-damage-inducible, gamma [Source:HGNC Symbol;Acc:HGNC:4097]	5.12319e-11
C18H15orf59	-1.51137	22.8366	65.1025	ENSDARG00000026247	chromosome 15 open reading frame 59 [Source:HGNC Symbol;Acc:HGNC:33753]	0.00446265
csrnp1b	-1.51086	3.49457	9.95885	ENSDARG00000038429	cysteine-serine-rich nuclear protein 1b [Source:ZFIN;Acc:ZDB-GENE-030131-1515]	1.10604e-05
srek1	-1.50946	25.1959	71.7338	ENSDARG00000009764	splicing regulatory glutamine/lysine-rich protein 1 [Source:ZFIN;Acc:ZDB-GENE-040801-132]	0.000551659
ogt.1	-1.503	1384.77	3924.88	ENSDARG00000057702	O-linked N-acetylglucosamine (GlcNAc) transferase, tandem duplicate 1 [Source:ZFIN;Acc:ZDB-GENE-030131-9631]	1.65342e-07
nr1d2b	-1.50155	25.5028	72.2101	ENSDARG00000009594	nuclear receptor subfamily 1, group D, member 2b [Source:ZFIN;Acc:ZDB-GENE-990415-244]	2.15069e-34
rce1a	-1.49972	1.84395	5.21448	ENSDARG00000077909	RCE1 homolog, prenyl protein peptidase (S. cerevisiae) a [Source:ZFIN;Acc:ZDB-GENE-041008-116]	0.002223
CABZ01085657.1	-1.49851	18.0257	50.9316	ENSDARG00000090544	Uncharacterized protein [Source:UniProtKB/TrEMBL;Acc:E7F1W1]	4.58384e-06
atad3b	-1.49755	17.1533	48.4345	ENSDARG00000086848	ATPase family, AAA domain containing 3B [Source:ZFIN;Acc:ZDB-GENE-040426-1826]	0.00392101
rplp0	-1.49174	446.214	1254.88	ENSDARG00000051783	ribosomal protein, large, P0 [Source:ZFIN;Acc:ZDB-GENE-000629-1]	1.21476e-09
celsr2	-1.49023	7.25706	20.3875	ENSDARG00000019726	cadherin, EGF LAG seven-pass G-type receptor 2 [Source:ZFIN;Acc:ZDB-GENE-070122-2]	1.20878e-05
pou4f1	-1.48967	2.22796	6.25667	ENSDARG00000005559	POU domain, class 4, transcription factor 1 [Source:ZFIN;Acc:ZDB-GENE-000523-2]	1.20878e-05
PRKAB2	-1.48967	5.0748	14.2513	ENSDARG00000067817	protein kinase, AMP-activated, beta 2 non-catalytic subunit [Source:HGNC Symbol;Acc:HGNC:9379]	0.0450621
PURA (1 of 2)	-1.48967	4.89356	13.7423	ENSDARG00000024890	purine-rich element binding protein A [Source:HGNC Symbol;Acc:HGNC:9701]	0.00132766
SRCIN1 (1 of 2)	-1.48851	13.2789	37.2605	ENSDARG00000057448	SRC kinase signaling inhibitor 1 [Source:HGNC Symbol;Acc:HGNC:29506]	0.0498315
NEO1 (2 of 2)	-1.48705	3.23007	9.05435	ENSDARG00000075100	neogenin 1 [Source:HGNC Symbol;Acc:HGNC:7754]	0.0971631
ATXN3	-1.48193	6.75169	18.859	ENSDARG00000009264	ataxin 3 [Source:HGNC Symbol;Acc:HGNC:7106]	0.000735785
si:ch211-200p22.4	-1.47988	25.5854	71.3645	ENSDARG00000029170	si:ch211-200p22.4 [Source:ZFIN;Acc:ZDB-GENE-081104-61]	2.00002e-09
rgcc	-1.4777	12.155	33.8521	ENSDARG00000035810	regulator of cell cycle [Source:ZFIN;Acc:ZDB-GENE-040704-31]	1.55165e-05
DHX29	-1.47434	19.6395	54.5695	ENSDARG00000040326	DEAH (Asp-Glu-Ala-His) box polypeptide 29 [Source:HGNC Symbol;Acc:HGNC:15815]	8.5784e-15
maf	-1.47385	10.256	28.4871	ENSDARG00000015890	v-maf musculoaponeurotic fibrosarcoma (avian) oncogene homolog [Source:ZFIN;Acc:ZDB-GENE-010605-2]	0.000261727
C21H18orf25	-1.47318	2.17491	6.03829	ENSDARG00000046071	chromosome 18 open reading frame 25 [Source:HGNC Symbol;Acc:HGNC:28172]	1.16698e-39
sla2	-1.47318	5.51525	15.3122	ENSDARG00000020788	Src-like-adaptor 2 [Source:ZFIN;Acc:ZDB-GENE-080204-98]	1.13158e-19
skila	-1.47039	6.03103	16.7117	ENSDARG00000023933	SKI-like oncogene a [Source:ZFIN;Acc:ZDB-GENE-070912-548]	1.81138e-06
nsdhl	-1.46811	5.53892	15.3239	ENSDARG00000057723	NAD(P) dependent steroid dehydrogenase-like [Source:ZFIN;Acc:ZDB-GENE-050417-163]	2.60322e-24
cart2	-1.46606	21.138	58.3971	ENSDARG00000045832	cocaine- and amphetamine-regulated transcript 2 [Source:ZFIN;Acc:ZDB-GENE-050417-23]	4.20954e-10
CABZ01096573.1	-1.46485	33.1471	91.4974	ENSDARG00000018436	Uncharacterized protein [Source:UniProtKB/TrEMBL;Acc:E7F313]	3.47461e-05
sh3bp5a	-1.4632	3.07909	8.48964	ENSDARG00000008336	SH3-domain binding protein 5a (BTK-associated) [Source:ZFIN;Acc:ZDB-GENE-111111-2]	0.00240791
ppargc1a	-1.46048	12.8934	35.4826	ENSDARG00000067829	peroxisome proliferator-activated receptor gamma, coactivator 1 alpha [Source:ZFIN;Acc:ZDB-GENE-080505-1]	0.00724775
hapln1a	-1.45908	5.41415	14.8853	ENSDARG00000089769	hyaluronan and proteoglycan link protein 1a [Source:ZFIN;Acc:ZDB-GENE-050302-175]	5.51382e-14
mast1b	-1.45633	5.17629	14.2042	ENSDARG00000088789	microtubule associated serine/threonine kinase 1b [Source:ZFIN;Acc:ZDB-GENE-131025-2]	0.0114379
dnmt3aa	-1.45293	6.45282	17.6655	ENSDARG00000005394	DNA (cytosine-5-)-methyltransferase 3 alpha a [Source:ZFIN;Acc:ZDB-GENE-050314-5]	3.67227e-08
slc31a1	-1.4517	3.3832	9.25409	ENSDARG00000013961	solute carrier family 31 (copper transporters), member 1 [Source:ZFIN;Acc:ZDB-GENE-040415-3]	0.00641562
ctdp1	-1.44992	4.67331	12.7671	ENSDARG00000017522	CTD (carboxy-terminal domain, RNA polymerase II, polypeptide A) phosphatase, subunit 1 [Source:ZFIN;Acc:ZDB-GENE-040720-1]	0.00596039
anks6	-1.44968	5.11054	13.9593	449657	Danio rerio ankyrin repeat and sterile alpha motif domain containing 6	3.69877e-05
olfm2b	-1.44841	30.2573	82.5744	ENSDARG00000007015	olfactomedin 2b [Source:ZFIN;Acc:ZDB-GENE-040426-2402]	0.0150275
camta1a	-1.44799	12.6785	34.5905	ENSDARG00000077428	calmodulin binding transcription activator 1a [Source:ZFIN;Acc:ZDB-GENE-090312-183]	1.83616e-06
gpr186	-1.44748	10.9084	29.7504	ENSDARG00000094860	G protein-coupled receptor 186	1.18271e-05
vangl1	-1.44708	4.32511	11.7927	ENSDARG00000004305	vang-like 1 (van gogh, Drosophila) [Source:ZFIN;Acc:ZDB-GENE-040621-2]	0.00241675
sobpa	-1.44602	5.96588	16.2543	ENSDARG00000054253	sine oculis binding protein homolog (Drosophila) a [Source:ZFIN;Acc:ZDB-GENE-090313-313]	0.16508
pax3a	-1.44528	2.41799	6.58456	ENSDARG00000010192	paired box gene 3a [Source:ZFIN;Acc:ZDB-GENE-980526-52]	0.000547507
comtb	-1.44528	10.8582	29.5684	ENSDARG00000025679	catechol-O-methyltransferase b [Source:ZFIN;Acc:ZDB-GENE-040724-164]	0.000525489
CABZ01058171.1	-1.44528	2.55316	6.95264	ENSDARG00000088391	Uncharacterized protein [Source:UniProtKB/TrEMBL;Acc:H9GYC9]	6.19073e-05
ankhd1	-1.44439	21.5294	58.5919	ENSDARG00000077860	ankyrin repeat and KH domain containing 1 [Source:ZFIN;Acc:ZDB-GENE-090421-1]	1.69876e-05
rimbp2	-1.44401	6.01406	16.3629	ENSDARG00000001154	RIMS binding protein 2 [Source:ZFIN;Acc:ZDB-GENE-040724-96]	5.57872e-06
fndc3ba	-1.44393	2.54373	6.92049	ENSDARG00000078179	fibronectin type III domain containing 3Ba [Source:ZFIN;Acc:ZDB-GENE-070510-1]	0.000315316
rapgef1b	-1.44179	14.3062	38.8638	ENSDARG00000015971	Rap guanine nucleotide exchange factor (GEF) 1b [Source:ZFIN;Acc:ZDB-GENE-040426-1001]	0.0240037
ldlrad4	-1.4414	23.938	65.0119	ENSDARG00000054941	low density lipoprotein receptor class A domain containing 4 [Source:ZFIN;Acc:ZDB-GENE-091230-3]	1.77238e-22
pex11b	-1.43917	12.6585	34.3254	ENSDARG00000069147	peroxisomal biogenesis factor 11 beta [Source:ZFIN;Acc:ZDB-GENE-060825-289]	0.0994122
cldn4	-1.43917	9.02889	24.4832	ENSDARG00000009215	claudin 4	4.09064e-06
unknown	-1.43832	5.04605	13.6751	ENSDARG00000040135	unknown	0.0206108
AL929392.1	-1.43728	10.3465	28.0194	ENSDARG00000029805	Uncharacterized protein [Source:UniProtKB/TrEMBL;Acc:F1R5C4]	0.000102382
clcn4	-1.43701	31.1813	84.4262	ENSDARG00000035808	chloride channel, voltage-sensitive 4 [Source:ZFIN;Acc:ZDB-GENE-061013-353]	0.000482706
mbd6	-1.43443	8.36708	22.6142	ENSDARG00000086980	methyl-CpG binding domain protein 6 [Source:ZFIN;Acc:ZDB-GENE-041027-3]	0.0118203
gpr155a	-1.43396	4.04486	10.9287	ENSDARG00000090804	G protein-coupled receptor 155a [Source:ZFIN;Acc:ZDB-GENE-100922-89]	2.57772e-14
ddx24	-1.43314	14.2453	38.4673	ENSDARG00000075953	DEAD (Asp-Glu-Ala-Asp) box polypeptide 24 [Source:ZFIN;Acc:ZDB-GENE-100716-4]	0.00160627
dedd1	-1.43009	35.6064	95.9464	ENSDARG00000002758	death effector domain-containing 1 [Source:ZFIN;Acc:ZDB-GENE-000616-2]	8.60188e-08
CU467828.1	-1.42879	2.88186	7.75857	ENSDARG00000074082	Uncharacterized protein [Source:UniProtKB/TrEMBL;Acc:E7F9P0]	0.000220688
DDO (1 of 2)	-1.42879	4.43299	11.9345	ENSDARG00000074891	D-aspartate oxidase [Source:HGNC Symbol;Acc:HGNC:2727]	0.00494174
wdr75	-1.42812	2.0287	5.45914	ENSDARG00000040730	WD repeat domain 75 [Source:ZFIN;Acc:ZDB-GENE-030616-5]	0.0507677
PARP12	-1.42644	6.18309	16.6191	ENSDARG00000045921	poly (ADP-ribose) polymerase family, member 12 [Source:HGNC Symbol;Acc:HGNC:21919]	2.48797e-08
mc4r	-1.42256	2.23477	5.99054	ENSDARG00000015515	melanocortin 4 receptor [Source:ZFIN;Acc:ZDB-GENE-021223-2]	1.64491e-21
mettl9	-1.42256	8.9941	24.1096	ENSDARG00000060001	methyltransferase like 9 [Source:ZFIN;Acc:ZDB-GENE-061013-752]	3.39093e-07
SH2B2	-1.42256	7.07015	18.9523	ENSDARG00000090421	SH2B adaptor protein 2 [Source:HGNC Symbol;Acc:HGNC:17381]	7.34142e-08
KCTD15	-1.42256	3.46009	9.27512	ENSDARG00000058255	potassium channel tetramerization domain containing 15 [Source:HGNC Symbol;Acc:HGNC:23297]	1.55397e-06
CABZ01071964.1	-1.41851	8.53235	22.8078	ENSDARG00000075321	Uncharacterized protein [Source:UniProtKB/TrEMBL;Acc:E7F153]	1.03396e-10
DLGAP2 (2 of 3)	-1.41817	4.63637	12.3905	ENSDARG00000076070	discs, large (Drosophila) homolog-associated protein 2 [Source:HGNC Symbol;Acc:HGNC:2906]	0.0987345
DNAJC13 (2 of 2)	-1.41687	18.7157	49.9721	ENSDARG00000090243	DnaJ (Hsp40) homolog, subfamily C, member 13 [Source:HGNC Symbol;Acc:HGNC:30343]	0.00217619
tcf7l2	-1.4149	64.5803	172.198	ENSDARG00000004415	transcription factor 7-like 2 (T-cell specific, HMG-box) [Source:ZFIN;Acc:ZDB-GENE-991110-8]	0.00334698
unknown	-1.41462	321.046	855.872	ENSDARG00000033009	unknown	7.46854e-05
unknown	-1.41429	8.17052	21.7767	ENSDARG00000089412	unknown	0.0648184
si:ch211-209j10.5	-1.41429	6.37894	17.0017	ENSDARG00000057403	si:ch211-209j10.5 [Source:ZFIN;Acc:ZDB-GENE-090313-80]	5.09579e-64
unknown	-1.41344	42.6634	113.643	ENSDARG00000017785	unknown	1.09933e-09
tmem178b	-1.41012	56.6657	150.594	ENSDARG00000006747	transmembrane protein 178B [Source:ZFIN;Acc:ZDB-GENE-040718-92]	9.09567e-05
ppapdc1a	-1.40875	2.59507	6.89009	ENSDARG00000067798	phosphatidic acid phosphatase type 2 domain containing 1A [Source:ZFIN;Acc:ZDB-GENE-081107-53]	0.00325552
WDR7	-1.40811	19.445	51.6048	ENSDARG00000059329	Uncharacterized protein [Source:UniProtKB/TrEMBL;Acc:E7EYD9]	0.00130938
hmgxb4b	-1.40721	13.6263	36.14	ENSDARG00000091401	HMG box domain containing 4b [Source:ZFIN;Acc:ZDB-GENE-030131-450]	0.151012
trpm3	-1.40676	6.12823	16.2484	ENSDARG00000039181	transient receptor potential cation channel, subfamily M, member 3 [Source:ZFIN;Acc:ZDB-GENE-060531-95]	3.54307e-05
zgc:112001	-1.40662	16.9039	44.8148	ENSDARG00000078034	zgc:112001 [Source:ZFIN;Acc:ZDB-GENE-050417-178]	2.26736e-13
FAM131A	-1.40619	104.596	277.217	ENSDARG00000077462	family with sequence similarity 131, member A [Source:HGNC Symbol;Acc:HGNC:28308]	0.0465691
si:ch211-132b12.7	-1.40591	24.8303	65.7966	ENSDARG00000068374	si:ch211-132b12.7 [Source:ZFIN;Acc:ZDB-GENE-050419-250]	7.17563e-13
SRMS	-1.4037	12.9932	34.3773	ENSDARG00000077783	src-related kinase lacking C-terminal regulatory tyrosine and N-terminal myristylation sites [Source:HGNC Symbol;Acc:HGNC:11298]	0.100752
sugp1	-1.40283	46.0506	121.767	ENSDARG00000075936	SURP and G patch domain containing 1 [Source:ZFIN;Acc:ZDB-GENE-070615-33]	5.13847e-05
ABCD2 (1 of 2)	-1.4015	6.17931	16.3242	ENSDARG00000059409	ATP-binding cassette, sub-family D (ALD), member 2 [Source:HGNC Symbol;Acc:HGNC:66]	0.00115761
mllt4	-1.40044	15.8371	41.8069	ENSDARG00000029472	myeloid/lymphoid or mixed-lineage leukemia (trithorax homolog, Drosophila); translocated to, 4 [Source:ZFIN;Acc:ZDB-GENE-050419-52]	0.0435265
col1a2	-1.4001	4.99603	13.1855	ENSDARG00000020007	collagen, type I, alpha 2 [Source:ZFIN;Acc:ZDB-GENE-030131-8415]	0.00296901
ccdc120	-1.39947	6.67303	17.6038	ENSDARG00000032856	coiled-coil domain containing 120 [Source:ZFIN;Acc:ZDB-GENE-061027-93]	0.0107274
gstk1	-1.39947	7.14885	18.859	ENSDARG00000056510	glutathione S-transferase kappa 1 [Source:ZFIN;Acc:ZDB-GENE-040718-298]	0.00266823
jun	-1.39935	54.2461	143.092	ENSDARG00000043531	jun proto-oncogene [Source:ZFIN;Acc:ZDB-GENE-030131-7859]	2.93879e-19
slc12a5a	-1.39926	47.5052	125.303	ENSDARG00000075815	solute carrier family 12 (potassium/chloride transporter), member 5a [Source:ZFIN;Acc:ZDB-GENE-120927-3]	2.17024e-10
si:dkey-239i20.4	-1.3981	5.70915	15.0467	ENSDARG00000043514	si:dkey-239i20.4 [Source:ZFIN;Acc:ZDB-GENE-030131-2644]	0.0140234
slc12a5b	-1.39772	11.9698	31.5387	ENSDARG00000078187	solute carrier family 12 (potassium/chloride transporter), member 5b [Source:ZFIN;Acc:ZDB-GENE-080707-1]	0.00806874
TAF4	-1.39656	5.9736	15.7269	ENSDARG00000068192	TAF4 RNA polymerase II, TATA box binding protein (TBP)-associated factor, 135kDa [Source:HGNC Symbol;Acc:HGNC:11537]	0.000727246
slc24a4b	-1.39477	22.012	57.8798	ENSDARG00000067509	solute carrier family 24 (sodium/potassium/calcium exchanger), member 4b [Source:ZFIN;Acc:ZDB-GENE-081031-75]	0.0149974
per3	-1.39101	16.7088	43.8211	ENSDARG00000010519	period homolog 3 (Drosophila) [Source:ZFIN;Acc:ZDB-GENE-000804-1]	0.0553005
ASCC3	-1.3905	3.1209	8.18203	ENSDARG00000078863	Activating signal cointegrator 1 complex subunit 3 [Source:UniProtKB/Swiss-Prot;Acc:E7F8F4]	0.000137305
CABZ01087282.2	-1.3905	9.27736	24.3224	ENSDARG00000090204	Uncharacterized protein [Source:UniProtKB/TrEMBL;Acc:H9GYW8]	0.0152698
unknown	-1.38432	10.3936	27.1323	ENSDARG00000086722	unknown	0.00362398
mri1	-1.38408	19.6111	51.1861	ENSDARG00000075754	methylthioribose-1-phosphate isomerase homolog (S. cerevisiae) [Source:ZFIN;Acc:ZDB-GENE-080204-109]	2.6651e-06
klf11a	-1.38388	18.7657	48.9727	ENSDARG00000030844	Kruppel-like factor 11a [Source:ZFIN;Acc:ZDB-GENE-030131-3568]	0.000470548
myo16	-1.38314	10.3669	27.0406	ENSDARG00000078582	myosin XVI [Source:ZFIN;Acc:ZDB-GENE-070912-470]	0.000336402
cct2	-1.383	107.122	279.383	ENSDARG00000041754	chaperonin containing TCP1, subunit 2 (beta) [Source:ZFIN;Acc:ZDB-GENE-020419-6]	2.24914e-10
fem1a	-1.38254	10.0076	26.0926	ENSDARG00000067966	fem-1 homolog a (C. elegans) [Source:ZFIN;Acc:ZDB-GENE-030131-5824]	2.65996e-08
tyms	-1.38074	2.86352	7.45665	ENSDARG00000042894	thymidylate synthase [Source:ZFIN;Acc:ZDB-GENE-040426-59]	2.3733e-06
rpl14	-1.38074	3.26237	8.49526	ENSDARG00000036174	ribosomal protein L14 [Source:ZFIN;Acc:ZDB-GENE-030131-2085]	2.55857e-18
KDELR3 (2 of 2)	-1.38074	2.98518	7.77344	ENSDARG00000090135	KDEL (Lys-Asp-Glu-Leu) endoplasmic reticulum protein retention receptor 3 [Source:HGNC Symbol;Acc:HGNC:6306]	1.81831e-05
sox4b	-1.37957	10.8959	28.3502	ENSDARG00000043235	SRY-box containing gene 4b [Source:ZFIN;Acc:ZDB-GENE-040426-1274]	3.62687e-14
tha1	-1.37704	2.5374	6.59052	ENSDARG00000076225	threonine aldolase 1 [Source:ZFIN;Acc:ZDB-GENE-040704-14]	0.0470201
samd12	-1.37419	53.0135	137.423	ENSDARG00000069973	sterile alpha motif domain containing 12 [Source:ZFIN;Acc:ZDB-GENE-060503-192]	5.85525e-05
helz	-1.37209	22.2353	57.5552	ENSDARG00000030560	helicase with zinc finger [Source:ZFIN;Acc:ZDB-GENE-040426-2419]	0.0118949
dmbx1a	-1.37066	11.0615	28.6038	ENSDARG00000009922	diencephalon/mesencephalon homeobox 1a [Source:ZFIN;Acc:ZDB-GENE-020117-1]	0.138797
SHISA6	-1.37009	8.5973	22.2229	ENSDARG00000089298	shisa family member 6 [Source:HGNC Symbol;Acc:HGNC:34491]	7.16932e-06
sgk1	-1.36839	119.129	307.57	ENSDARG00000025522	serum/glucocorticoid regulated kinase 1 [Source:ZFIN;Acc:ZDB-GENE-030131-2860]	0.000623599
ubr3	-1.36829	42.1963	108.936	ENSDARG00000042508	ubiquitin protein ligase E3 component n-recognin 3 [Source:ZFIN;Acc:ZDB-GENE-030131-1473]	0.0579054
FAM109B	-1.36727	3.37662	8.71109	ENSDARG00000067546	family with sequence similarity 109, member B [Source:HGNC Symbol;Acc:HGNC:27161]	0.00536829
PHLPP1	-1.36685	9.12615	23.537	ENSDARG00000078694	PH domain and leucine rich repeat protein phosphatase 1 [Source:HGNC Symbol;Acc:HGNC:20610]	3.31624e-16
kcnc1a	-1.36617	40.1713	103.556	ENSDARG00000051852	potassium voltage-gated channel, Shaw-related subfamily, member 1a [Source:ZFIN;Acc:ZDB-GENE-061220-10]	1.52887e-05
UNC79 (1 of 2)	-1.36568	10.9051	28.1023	ENSDARG00000086663	unc-79 homolog (C. elegans) [Source:HGNC Symbol;Acc:HGNC:19966]	0.0329018
etv6	-1.36394	11.4027	29.3492	ENSDARG00000069193	ets variant gene 6 (tel oncogene)	0.000974205
BX571721.1	-1.36244	3.7948	9.75716	ENSDARG00000089526	unknown	3.62097e-30
znf385a	-1.36244	24.1292	62.0408	ENSDARG00000009899	zinc finger protein 385A [Source:ZFIN;Acc:ZDB-GENE-090313-255]	3.24366e-07
SORCS1	-1.35637	8.49013	21.7382	ENSDARG00000076333	sortilin-related VPS10 domain containing receptor 1 [Source:HGNC Symbol;Acc:HGNC:16697]	5.80396e-06
NRXN2 (3 of 3)	-1.35485	18.3204	46.8582	ENSDARG00000063606	neurexin 2 [Source:HGNC Symbol;Acc:HGNC:8009]	0.00943065
nxph2b	-1.35217	4.10545	10.481	ENSDARG00000079188	neurexophilin 2b [Source:ZFIN;Acc:ZDB-GENE-090708-1]	0.149254
VAV1 (2 of 2)	-1.35217	2.24622	5.7345	ENSDARG00000089965	vav 1 guanine nucleotide exchange factor [Source:HGNC Symbol;Acc:HGNC:12657]	0.0378482
cdc25	-1.35217	11.4981	29.3542	ENSDARG00000010792	cell division cycle 25 homolog [Source:ZFIN;Acc:ZDB-GENE-000330-5]	0.0759102
COX5B (2 of 3)	-1.35217	6.47336	16.5262	ENSDARG00000015978	cytochrome c oxidase subunit Vb [Source:HGNC Symbol;Acc:HGNC:2269]	0.013993
ABCC11	-1.35217	3.88708	9.92354	ENSDARG00000076547	ATP-binding cassette, sub-family C (CFTR/MRP), member 11 [Source:HGNC Symbol;Acc:HGNC:14639]	7.76237e-08
arid1b	-1.35217	4.17016	10.6462	ENSDARG00000092503	AT rich interactive domain 1B (SWI1-like) [Source:ZFIN;Acc:ZDB-GENE-030131-4459]	0.00321778
slc35e4	-1.35217	14.1257	36.0623	ENSDARG00000009459	solute carrier family 35, member E4 [Source:ZFIN;Acc:ZDB-GENE-050417-407]	0.00562077
CABZ01113899.1	-1.35217	3.74115	9.55098	ENSDARG00000006585	Uncharacterized protein [Source:UniProtKB/TrEMBL;Acc:E7F1C9]	0.0587215
hspg2	-1.34856	11.1228	28.3251	ENSDARG00000076564	heparan sulfate proteoglycan 2 [Source:ZFIN;Acc:ZDB-GENE-080807-4]	4.73687e-07
kank2	-1.3481	3.76194	9.57702	ENSDARG00000018393	KN motif and ankyrin repeat domains 2 [Source:ZFIN;Acc:ZDB-GENE-040724-121]	0.00632833
foxb1a	-1.34621	14.8668	37.7977	ENSDARG00000088148	forkhead box B1a [Source:ZFIN;Acc:ZDB-GENE-990616-47]	0.0449293
bahcc1	-1.34509	8.09653	20.5689	ENSDARG00000080009	BAH domain and coiled-coil containing 1 [Source:ZFIN;Acc:ZDB-GENE-100716-2]	0.0808803
NACC1	-1.3439	5.40055	13.7086	ENSDARG00000078238	nucleus accumbens associated 1, BEN and BTB (POZ) domain containing [Source:HGNC Symbol;Acc:HGNC:20967]	2.28669e-39
rims2b	-1.34333	12.1117	30.7318	ENSDARG00000035994	regulating synaptic membrane exocytosis 2b [Source:ZFIN;Acc:ZDB-GENE-060503-893]	1.65184e-17
BICD1 (1 of 2)	-1.34333	14.1447	35.8901	ENSDARG00000074357	bicaudal D homolog 1 (Drosophila) [Source:HGNC Symbol;Acc:HGNC:1049]	4.90057e-06
pax7a	-1.34312	7.19971	18.2657	ENSDARG00000005173	paired box gene 7a [Source:ZFIN;Acc:ZDB-GENE-990415-201]	0.000264818
FOXJ3	-1.33905	16.9929	42.9895	ENSDARG00000075774	Uncharacterized protein [Source:UniProtKB/TrEMBL;Acc:E7F138]	0.0460638
myh9b	-1.33891	21.9155	55.4376	ENSDARG00000001014	myosin, heavy polypeptide 9b, non-muscle [Source:ZFIN;Acc:ZDB-GENE-030131-998]	0.0712566
rpl15	-1.3388	386.551	977.747	ENSDARG00000009285	ribosomal protein L15 [Source:ZFIN;Acc:ZDB-GENE-040801-183]	2.69773e-05
dnal4a	-1.33649	15.7935	39.8843	ENSDARG00000031116	dynein, axonemal, light chain 4a [Source:ZFIN;Acc:ZDB-GENE-040801-122]	0.0387595
plcb4	-1.33594	57.3746	144.836	ENSDARG00000088094	phospholipase C, beta 4 [Source:ZFIN;Acc:ZDB-GENE-060627-1]	0.000923778
KCNK3 (2 of 2)	-1.33509	4.04398	10.2026	ENSDARG00000052898	potassium channel, subfamily K, member 3 [Source:HGNC Symbol;Acc:HGNC:6278]	0.0895367
LOC100535772	-1.33141	6.33791	15.9492	100535772	PREDICTED: Danio rerio ankyrin repeat and fibronectin type-III domain-containing protein 1-like	0.0832111
thbs3b	-1.33064	8.15772	20.5178	ENSDARG00000012060	thrombospondin 3b [Source:ZFIN;Acc:ZDB-GENE-060503-84]	7.28646e-06
sox6	-1.33042	15.0858	37.9372	ENSDARG00000015536	SRY-box containing gene 6 [Source:ZFIN;Acc:ZDB-GENE-081120-6]	0.0936054
galnt14	-1.3298	6.41893	16.1351	ENSDARG00000023448	UDP-N-acetyl-alpha-D-galactosamine:polypeptide N-acetylgalactosaminyltransferase 14 (GalNAc-T14) [Source:ZFIN;Acc:ZDB-GENE-041014-351]	0.0357259
si:dkeyp-27e10.3	-1.32817	11.8299	29.703	ENSDARG00000063008	si:dkeyp-27e10.3 [Source:ZFIN;Acc:ZDB-GENE-041210-96]	7.5825e-25
CABZ01117094.1	-1.32631	101.097	253.51	ENSDARG00000087342	Uncharacterized protein [Source:UniProtKB/TrEMBL;Acc:H9GYD7]	4.60532e-21
ncoa1	-1.32601	66.0584	165.614	ENSDARG00000018257	nuclear receptor coactivator 1 [Source:ZFIN;Acc:ZDB-GENE-041001-175]	0.00571252
PLCG1	-1.3257	5.0748	12.7202	ENSDARG00000087877	phospholipase C, gamma 1 [Source:HGNC Symbol;Acc:HGNC:9065]	0.00011079
C2H1orf35	-1.32569	3.273	8.20389	ENSDARG00000004525	chromosome 1 open reading frame 35 [Source:HGNC Symbol;Acc:HGNC:19032]	0.00316152
CABZ01090303.1	-1.32344	11.8494	29.6546	ENSDARG00000002255	Uncharacterized protein [Source:UniProtKB/TrEMBL;Acc:E7F0A7]	1.76718e-19
SMOC2 (1 of 2)	-1.32302	9.64926	24.1414	ENSDARG00000054766	SPARC related modular calcium binding 2 [Source:HGNC Symbol;Acc:HGNC:20323]	0.021753
CABZ01052652.1	-1.32147	19.5742	48.9201	ENSDARG00000089238	Uncharacterized protein [Source:UniProtKB/TrEMBL;Acc:E7F3A7]	0.213873
PACS1 (3 of 3)	-1.32147	11.0046	27.5028	ENSDARG00000075246	phosphofurin acidic cluster sorting protein 1 [Source:HGNC Symbol;Acc:HGNC:30032]	0.272102
cebpd	-1.31922	20.1547	50.2922	ENSDARG00000087303	CCAAT/enhancer binding protein (C/EBP), delta [Source:ZFIN;Acc:ZDB-GENE-020111-4]	4.04804e-05
aff4	-1.31881	8.16982	20.3804	ENSDARG00000001857	AF4/FMR2 family, member 4 [Source:ZFIN;Acc:ZDB-GENE-100910-5]	0.000160033
bai1b	-1.3176	24.2734	60.5017	ENSDARG00000078529	brain-specific angiogenesis inhibitor 1b [Source:ZFIN;Acc:ZDB-GENE-081031-45]	0.00090729
ftsj	-1.31607	14.0993	35.1055	ENSDARG00000076761	FtsJ homolog 3 (E. coli) [Source:ZFIN;Acc:ZDB-GENE-030131-9828]	0.0687765
pdss1	-1.31564	2.66057	6.62252	ENSDARG00000017910	prenyl (decaprenyl) diphosphate synthase, subunit 1 [Source:ZFIN;Acc:ZDB-GENE-030131-4430]	0.00444553
CABZ01077271.1	-1.31564	3.2335	8.0486	ENSDARG00000091747	Uncharacterized protein [Source:UniProtKB/TrEMBL;Acc:H9GYM0]	0.0857786
spaca4l	-1.31564	5.70915	14.2108	ENSDARG00000088373	sperm acrosome associated 4 like [Source:ZFIN;Acc:ZDB-GENE-101011-2]	0.0458824
unknown	-1.31317	12.09	30.042	ENSDARG00000042531	unknown	0.208895
vezf1b	-1.31181	2.87315	7.13268	ENSDARG00000061030	vascular endothelial zinc finger 1b [Source:ZFIN;Acc:ZDB-GENE-060825-121]	0.0639875
anks1ab	-1.31181	5.48456	13.6156	ENSDARG00000078901	ankyrin repeat and sterile alpha motif domain containing 1Ab [Source:ZFIN;Acc:ZDB-GENE-110107-1]	4.0846e-53
WIPF2 (2 of 2)	-1.31035	2.24622	5.57066	ENSDARG00000045298	WAS/WASL interacting protein family, member 2 [Source:HGNC Symbol;Acc:HGNC:30923]	6.49463e-06
CU627988.1	-1.30708	2.69887	6.67809	ENSDARG00000088197	Uncharacterized protein [Source:UniProtKB/TrEMBL;Acc:E7F910]	4.66859e-08
insm1a	-1.30636	11.4183	28.2394	ENSDARG00000091756	insulinoma-associated 1a [Source:ZFIN;Acc:ZDB-GENE-040426-1810]	0
cacnb3a	-1.30578	16.4008	40.5455	ENSDARG00000001881	calcium channel, voltage-dependent, beta 3a [Source:ZFIN;Acc:ZDB-GENE-060221-2]	0.00147414
vps72	-1.30525	9.25808	22.8791	ENSDARG00000063718	vacuolar protein sorting 72 homolog (S. cerevisiae) [Source:ZFIN;Acc:ZDB-GENE-060503-88]	8.42389e-06
fbrs	-1.30502	20.9659	51.804	ENSDARG00000074688	fibrosin [Source:ZFIN;Acc:ZDB-GENE-111207-1]	0.148686
CABZ01066573.1	-1.30284	85.658	211.33	ENSDARG00000079153	Uncharacterized protein [Source:UniProtKB/TrEMBL;Acc:F1RD66]	0.00188047
ryr3	-1.30245	48.1299	118.711	ENSDARG00000071331	ryanodine receptor 3 [Source:ZFIN;Acc:ZDB-GENE-041001-165]	0.10897
keap1b	-1.3017	14.9137	36.7652	ENSDARG00000074634	kelch-like ECH-associated protein 1b [Source:ZFIN;Acc:ZDB-GENE-080508-1]	7.78232e-06
jarid2b	-1.30145	3.8528	9.49623	ENSDARG00000062268	jumonji, AT rich interactive domain 2b [Source:ZFIN;Acc:ZDB-GENE-060503-246]	0.164749
KCNAB2 (2 of 2)	-1.29992	53.7405	132.317	ENSDARG00000087247	potassium voltage-gated channel, shaker-related subfamily, beta member 2 [Source:HGNC Symbol;Acc:HGNC:6229]	9.27486e-25
daam1a	-1.29812	47.1725	116.001	ENSDARG00000015059	dishevelled associated activator of morphogenesis 1a [Source:ZFIN;Acc:ZDB-GENE-030911-6]	0.000297784
tfap2b	-1.29667	11.0031	27.0304	ENSDARG00000012667	transcription factor AP-2 beta [Source:ZFIN;Acc:ZDB-GENE-050417-394]	0.0584802
unknown	-1.29625	10.7519	26.4055	ENSDARG00000057262	unknown	3.56189e-07
CABZ01051288.2	-1.29545	10.9247	26.815	ENSDARG00000089532	Uncharacterized protein [Source:UniProtKB/TrEMBL;Acc:E7F0Z1]	0.105288
slc12a7b	-1.29483	9.42009	23.1121	ENSDARG00000062058	solute carrier family 12, member 7b [Source:ZFIN;Acc:ZDB-GENE-030829-61]	0.0645851
zcchc11	-1.29474	7.8791	19.33	ENSDARG00000070271	zinc finger, CCHC domain containing 11 [Source:ZFIN;Acc:ZDB-GENE-030131-2403]	0.0411908
CABZ01072929.1	-1.29328	2.71057	6.64317	ENSDARG00000088305	Uncharacterized protein [Source:UniProtKB/TrEMBL;Acc:F1R5Y9]	5.49885e-30
VPS13B (2 of 5)	-1.29327	4.34983	10.6607	ENSDARG00000086745	vacuolar protein sorting 13 homolog B (yeast) [Source:HGNC Symbol;Acc:HGNC:2183]	2.22301e-18
znf451	-1.29136	9.89935	24.2296	ENSDARG00000076939	zinc finger protein 451 [Source:ZFIN;Acc:ZDB-GENE-081107-14]	0.0986949
glyctk	-1.29011	5.17569	12.657	ENSDARG00000060120	glycerate kinase [Source:ZFIN;Acc:ZDB-GENE-061013-308]	3.48284e-09
unknown	-1.28822	10.0173	24.4649	ENSDARG00000068624	unknown	2.68278e-06
relt	-1.28658	3.11408	7.59677	ENSDARG00000007921	RELT tumor necrosis factor receptor [Source:ZFIN;Acc:ZDB-GENE-040426-2361]	1.2601e-11
MEPCE (1 of 2)	-1.28505	6.774	16.5076	ENSDARG00000035771	methylphosphate capping enzyme [Source:HGNC Symbol;Acc:HGNC:20247]	0.0496166
ank2b	-1.28336	10.6522	25.928	ENSDARG00000043313	ankyrin 2b, neuronal [Source:ZFIN;Acc:ZDB-GENE-041010-165]	0.0272763
emx2	-1.28263	6.26165	15.2334	ENSDARG00000039701	empty spiracles homeobox 2 [Source:ZFIN;Acc:ZDB-GENE-990415-54]	4.08701e-05
igsf9ba	-1.28194	18.2357	44.3429	ENSDARG00000033845	immunoglobulin superfamily, member 9Ba [Source:ZFIN;Acc:ZDB-GENE-060503-729]	3.51913e-05
TANC1 (2 of 2)	-1.28159	4.20389	10.22	ENSDARG00000089190	tetratricopeptide repeat, ankyrin repeat and coiled-coil containing 1 [Source:HGNC Symbol;Acc:HGNC:29364]	5.81423e-21
fbxl3a	-1.28132	56.0342	136.197	ENSDARG00000078003	F-box and leucine-rich repeat protein 3a [Source:ZFIN;Acc:ZDB-GENE-030912-5]	2.0219e-21
unknown	-1.28108	37.6985	91.6155	ENSDARG00000087607	unknown	0.000182469
mettl8	-1.28078	3.86158	9.38252	ENSDARG00000017359	methyltransferase like 8 [Source:ZFIN;Acc:ZDB-GENE-041114-19]	0.0190058
CABZ01031887.1	-1.27902	23.1839	56.2614	ENSDARG00000039619	Uncharacterized protein [Source:UniProtKB/TrEMBL;Acc:E7F347]	0.000604016
eif2b5	-1.27817	2.66057	6.45271	ENSDARG00000074995	eukaryotic translation initiation factor 2B, subunit 5 epsilon [Source:ZFIN;Acc:ZDB-GENE-030131-5364]	8.89165e-18
si:ch73-213k20.4	-1.27817	2.88462	6.99609	ENSDARG00000071554	si:ch73-213k20.4 [Source:ZFIN;Acc:ZDB-GENE-091204-422]	0.000900765
sema6a	-1.27655	127.104	307.92	ENSDARG00000043028	sema domain, transmembrane domain (TM), and cytoplasmic domain, (semaphorin) 6A [Source:ZFIN;Acc:ZDB-GENE-030131-8004]	6.8972e-26
FMN1 (2 of 4)	-1.27572	5.46667	13.2358	ENSDARG00000086384	formin 1 [Source:HGNC Symbol;Acc:HGNC:3768]	3.16551e-11
ZNF219	-1.27513	7.47515	18.0914	ENSDARG00000079738	zinc finger protein 219 [Source:HGNC Symbol;Acc:HGNC:13011]	0.0153852
CDK5RAP2	-1.27435	9.77633	23.648	ENSDARG00000024219	CDK5 regulatory subunit associated protein 2 [Source:HGNC Symbol;Acc:HGNC:18672]	7.06779e-154
actr8	-1.27328	7.97817	19.2841	ENSDARG00000067944	ARP8 actin-related protein 8 homolog (yeast) [Source:ZFIN;Acc:ZDB-GENE-030131-5065]	1.49098e-14
si:ch1073-351l9.1	-1.27323	11.4555	27.6881	ENSDARG00000086331	si:ch1073-351l9.1 [Source:ZFIN;Acc:ZDB-GENE-091204-192]	0.00013627
ddah1	-1.27231	7.43739	17.9649	ENSDARG00000069591	dimethylarginine dimethylaminohydrolase 1	0.081933
SHKBP1	-1.27076	6.12954	14.7898	ENSDARG00000061005	SH3KBP1 binding protein 1 [Source:HGNC Symbol;Acc:HGNC:19214]	0.00629441
unknown	-1.27037	7.29622	17.6002	ENSDARG00000067727	unknown	0.0968373
ccdc92	-1.27007	12.2665	29.5835	ENSDARG00000041750	coiled-coil domain containing 92 [Source:ZFIN;Acc:ZDB-GENE-051113-120]	0.0105251
SNCAIP	-1.2684	7.21155	17.3722	ENSDARG00000075657	synuclein, alpha interacting protein [Source:HGNC Symbol;Acc:HGNC:11139]	0.000922122
IFI30 (2 of 2)	-1.26728	2.51742	6.05961	ENSDARG00000075629	interferon, gamma-inducible protein 30 [Source:HGNC Symbol;Acc:HGNC:5398]	0.0088742
pfklb	-1.26728	56.6157	136.278	ENSDARG00000042375	phosphofructokinase, liver b [Source:ZFIN;Acc:ZDB-GENE-050417-62]	1.37001e-16
adrm1a	-1.26728	9.91356	23.8626	796450	adhesion regulating molecule 1a	1.03209e-05
azi1	-1.26625	7.46637	17.9593	ENSDARG00000060634	5-azacytidine induced gene 1 [Source:ZFIN;Acc:ZDB-GENE-090508-16]	2.49748e-08
hlfb	-1.26575	13.686	32.9085	ENSDARG00000061011	hepatic leukemia factor b [Source:ZFIN;Acc:ZDB-GENE-110420-3]	3.58715e-07
C10H11orf30	-1.2651	14.3646	34.5246	ENSDARG00000059059	chromosome 11 open reading frame 30 [Source:HGNC Symbol;Acc:HGNC:18071]	0.042994
sema3ga	-1.26373	2.25321	5.41031	ENSDARG00000042545	semaphorin 3ga [Source:ZFIN;Acc:ZDB-GENE-050513-3]	7.00928e-06
gatsl3	-1.26322	13.3443	32.0303	ENSDARG00000079588	GATS protein-like 3 [Source:ZFIN;Acc:ZDB-GENE-050327-38]	0.186079
GPR123 (2 of 2)	-1.2629	5.75712	13.8158	ENSDARG00000087957	G protein-coupled receptor 123 [Source:HGNC Symbol;Acc:HGNC:13838]	0.0175059
zgc:101040	-1.26156	3.60991	8.65496	ENSDARG00000005176	zgc:101040 [Source:ZFIN;Acc:ZDB-GENE-040801-107]	0.0386529
bag2	-1.26054	8.52275	20.4192	ENSDARG00000035005	BCL2-associated athanogene 2 [Source:ZFIN;Acc:ZDB-GENE-040426-1399]	0.173093
ILKAP	-1.25906	11.2426	26.908	ENSDARG00000040615	integrin-linked kinase-associated serine/threonine phosphatase [Source:HGNC Symbol;Acc:HGNC:15566]	0.100063
jund	-1.25784	76.2292	182.293	ENSDARG00000067850	jun D proto-oncogene [Source:ZFIN;Acc:ZDB-GENE-070725-2]	0.122464
col2a1a	-1.25731	6.48265	15.4967	ENSDARG00000069093	collagen type II, alpha-1a [Source:ZFIN;Acc:ZDB-GENE-980526-192]	0.217142
faxdc2	-1.25637	6.56035	15.6723	ENSDARG00000023820	fatty acid hydroxylase domain containing 2 [Source:ZFIN;Acc:ZDB-GENE-040426-2907]	0.184983
tcf3a	-1.25583	13.2018	31.5264	ENSDARG00000005915	transcription factor 3a [Source:ZFIN;Acc:ZDB-GENE-990415-51]	0.178563
PHF21B (2 of 2)	-1.25566	6.11373	14.5982	ENSDARG00000087887	PHD finger protein 21B [Source:HGNC Symbol;Acc:HGNC:25161]	0.225528
gria3a	-1.25372	19.5154	46.5355	ENSDARG00000032737	glutamate receptor, ionotropic, AMPA 3a [Source:ZFIN;Acc:ZDB-GENE-020125-5]	1.47143e-05
dnmt3ab	-1.25309	20.8072	49.5944	ENSDARG00000015566	DNA (cytosine-5-)-methyltransferase 3 alpha b [Source:ZFIN;Acc:ZDB-GENE-050314-3]	0.189035
tank	-1.25263	2.27104	5.41134	ENSDARG00000090402	TRAF family member-associated NFKB activator [Source:ZFIN;Acc:ZDB-GENE-060929-308]	1.27415e-44
rdh10a	-1.25232	43.7925	104.324	ENSDARG00000058730	retinol dehydrogenase 10a [Source:ZFIN;Acc:ZDB-GENE-070112-2242]	0.00129127
CECR5	-1.25044	4.79161	11.3999	ENSDARG00000006462	cat eye syndrome chromosome region, candidate 5 [Source:HGNC Symbol;Acc:HGNC:1843]	4.64936e-05
lrrc4ba	-1.24907	10.8865	25.876	ENSDARG00000004597	leucine rich repeat containing 4Ba [Source:ZFIN;Acc:ZDB-GENE-080327-25]	1.00346e-06
GAS2L1	-1.24842	3.88539	9.23096	ENSDARG00000078803	growth arrest-specific 2 like 1 [Source:HGNC Symbol;Acc:HGNC:16955]	2.56798e-05
abhd8a	-1.24806	24.0545	57.1348	ENSDARG00000079719	abhydrolase domain containing 8a [Source:ZFIN;Acc:ZDB-GENE-080204-70]	1.1436e-19
ADAMTSL4	-1.24806	7.5564	17.9481	ENSDARG00000063407	ADAMTS-like 4 [Source:HGNC Symbol;Acc:HGNC:19706]	0.00233843
REPS2	-1.24597	2.15505	5.1113	ENSDARG00000076768	RALBP1 associated Eps domain containing 2 [Source:HGNC Symbol;Acc:HGNC:9963]	0.000604016
PSTPIP2 (1 of 2)	-1.24323	2.42708	5.74558	ENSDARG00000053443	proline-serine-threonine phosphatase interacting protein 2 [Source:HGNC Symbol;Acc:HGNC:9581]	4.67622e-150
CPEB4 (3 of 3)	-1.24293	21.0157	49.7397	ENSDARG00000074474	cytoplasmic polyadenylation element binding protein 4 [Source:HGNC Symbol;Acc:HGNC:21747]	2.79506e-05
sfswap	-1.24057	27.7524	65.5765	ENSDARG00000005980	splicing factor, suppressor of white-apricot homolog (Drosophila) [Source:ZFIN;Acc:ZDB-GENE-040426-931]	1.92281e-12
mex3b	-1.24046	84.1927	198.925	ENSDARG00000058369	mex-3 homolog B (C. elegans) [Source:ZFIN;Acc:ZDB-GENE-030131-2628]	0.00318759
rbm10	-1.23999	8.98376	21.2194	ENSDARG00000077400	RNA binding motif protein 10 [Source:ZFIN;Acc:ZDB-GENE-100922-245]	8.45936e-08
rnf34b	-1.23999	15.5407	36.7068	ENSDARG00000054036	ring finger protein 34b [Source:ZFIN;Acc:ZDB-GENE-071004-31]	0.00872224
GDPD4 (1 of 3)	-1.23969	10.6423	25.1316	ENSDARG00000074361	glycerophosphodiester phosphodiesterase domain containing 4 [Source:HGNC Symbol;Acc:HGNC:24849]	0.248639
spg11	-1.23898	7.35586	17.3622	ENSDARG00000045968	spastic paraplegia 11 [Source:ZFIN;Acc:ZDB-GENE-101017-1]	3.4796e-07
tmem222a	-1.23864	9.65662	22.7873	ENSDARG00000069589	transmembrane protein 222a [Source:ZFIN;Acc:ZDB-GENE-050306-17]	0.236726
sorbs2b	-1.23669	2.99308	7.0534	ENSDARG00000061603	sorbin and SH3 domain containing 2b [Source:ZFIN;Acc:ZDB-GENE-070308-3]	1.98867e-20
MYT1L (1 of 2)	-1.23446	6.13615	14.4379	ENSDARG00000006212	myelin transcription factor 1-like [Source:HGNC Symbol;Acc:HGNC:7623]	0.0133373
CABZ01084010.1	-1.23411	4.9955	11.7513	ENSDARG00000089789	Uncharacterized protein [Source:UniProtKB/TrEMBL;Acc:E7EZQ6]	0.316204
st6galnac5a	-1.23411	3.92285	9.22798	ENSDARG00000039220	ST6 (alpha-N-acetyl-neuraminyl-2,3-beta-galactosyl-1,3)-N-acetylgalactosaminide alpha-2,6-sialyltransferase 5a [Source:ZFIN;Acc:ZDB-GENE-070705-488]	0.114367
col6a1	-1.23411	5.06475	11.9141	ENSDARG00000074908	collagen, type VI, alpha 1 [Source:ZFIN;Acc:ZDB-GENE-070501-6]	0.128558
pigm	-1.23362	12.49	29.371	ENSDARG00000024277	phosphatidylinositol glycan anchor biosynthesis, class M [Source:ZFIN;Acc:ZDB-GENE-040426-1393]	0.0702546
edil3b	-1.23187	2.87856	6.76093	ENSDARG00000060877	EGF-like repeats and discoidin I-like domains 3b [Source:ZFIN;Acc:ZDB-GENE-090312-42]	3.18289e-12
nrg2a	-1.23187	7.08722	16.6459	ENSDARG00000077818	neuregulin 2a [Source:ZFIN;Acc:ZDB-GENE-070615-10]	0.0428472
tgfa	-1.23187	3.56822	8.38074	ENSDARG00000053939	transforming growth factor, alpha [Source:ZFIN;Acc:ZDB-GENE-040724-208]	0.303587
RFX7 (1 of 2)	-1.23136	9.41238	22.0992	ENSDARG00000074522	regulatory factor X, 7 [Source:HGNC Symbol;Acc:HGNC:25777]	0.000976374
LRRC49	-1.22818	3.03298	7.10541	ENSDARG00000088492	leucine rich repeat containing 49 [Source:HGNC Symbol;Acc:HGNC:25965]	0.000512195
HIPK1 (2 of 2)	-1.22754	6.97117	16.3242	ENSDARG00000077095	homeodomain interacting protein kinase 1 [Source:HGNC Symbol;Acc:HGNC:19006]	2.60591e-05
etv5b	-1.22713	13.8324	32.3819	ENSDARG00000044511	ets variant 5b [Source:ZFIN;Acc:ZDB-GENE-991228-4]	0.340957
TMEM240 (2 of 2)	-1.22664	18.1683	42.5177	ENSDARG00000090145	transmembrane protein 240 [Source:HGNC Symbol;Acc:HGNC:25186]	6.79184e-10
barhl2	-1.22593	9.25977	21.6591	ENSDARG00000070129	BarH-like 2 [Source:ZFIN;Acc:ZDB-GENE-050913-153]	0.397002
atxn7l2a	-1.22526	4.16539	9.73856	ENSDARG00000055300	ataxin 7-like 2a [Source:ZFIN;Acc:ZDB-GENE-060519-13]	9.90792e-07
erg	-1.22526	2.4794	5.79676	ENSDARG00000077304	v-ets erythroblastosis virus E26 oncogene like (avian) [Source:ZFIN;Acc:ZDB-GENE-041212-40]	0.00173741
eng2a	-1.22462	40.1787	93.8949	ENSDARG00000026599	engrailed 2a [Source:ZFIN;Acc:ZDB-GENE-980526-167]	0.0239683
C1H7orf26	-1.22401	7.67616	17.9312	ENSDARG00000037652	chromosome 7 open reading frame 26 [Source:HGNC Symbol;Acc:HGNC:21702]	0.246511
DHX35	-1.22401	6.72901	15.7187	ENSDARG00000063419	DEAH (Asp-Glu-Ala-His) box polypeptide 35 [Source:HGNC Symbol;Acc:HGNC:15861]	0.000433652
HNRNPLL	-1.22378	45.9004	107.204	ENSDARG00000087233	heterogeneous nuclear ribonucleoprotein L-like [Source:HGNC Symbol;Acc:HGNC:25127]	5.31848e-20
cdkn1a	-1.22206	16.7434	39.0589	ENSDARG00000076554	cyclin-dependent kinase inhibitor 1A [Source:ZFIN;Acc:ZDB-GENE-070705-7]	0.00099693
bcl11ba	-1.22195	16.6022	38.7265	ENSDARG00000062510	B-cell CLL/lymphoma 11Ba (zinc finger protein) [Source:ZFIN;Acc:ZDB-GENE-061207-62]	0.0743492
unknown	-1.22154	11.8609	27.659	ENSDARG00000091823	unknown	4.65781e-10
lrfn4a	-1.22138	13.5887	31.6848	ENSDARG00000055132	leucine rich repeat and fibronectin type III domain containing 4a [Source:ZFIN;Acc:ZDB-GENE-091113-56]	0.0705917
pbx1a	-1.21966	17.1493	39.9394	ENSDARG00000089610	pre-B-cell leukemia transcription factor 1a [Source:ZFIN;Acc:ZDB-GENE-000405-1]	0.341961
CASKIN2 (4 of 4)	-1.21928	3.23464	7.53121	ENSDARG00000090611	CASK interacting protein 2 [Source:HGNC Symbol;Acc:HGNC:18200]	0.317936
fgd	-1.21927	6.92018	16.1122	ENSDARG00000090746	faciogenital dysplasia [Source:ZFIN;Acc:ZDB-GENE-000517-1]	1.96021e-05
sirt4	-1.21927	3.67148	8.54828	ENSDARG00000010415	sirtuin 4 [Source:ZFIN;Acc:ZDB-GENE-041010-65]	0.0271711
igf1rb	-1.21878	7.99281	18.6032	ENSDARG00000034434	insulin-like growth factor 1b receptor [Source:ZFIN;Acc:ZDB-GENE-020503-2]	0.000104575
thrb	-1.21771	35.945	83.5995	ENSDARG00000021163	thyroid hormone receptor beta [Source:ZFIN;Acc:ZDB-GENE-990415-268]	0.00112591
alas1	-1.21673	32.2093	74.8605	ENSDARG00000021059	aminolevulinate, delta-, synthetase 1 [Source:ZFIN;Acc:ZDB-GENE-001229-2]	0.234268
LPHN3 (2 of 2)	-1.21643	16.4155	38.145	ENSDARG00000090624	latrophilin 3 [Source:HGNC Symbol;Acc:HGNC:20974]	0.273322
bloc1s6	-1.21602	114.817	266.726	ENSDARG00000042933	biogenesis of lysosomal organelles complex-1, subunit 6, pallidin [Source:ZFIN;Acc:ZDB-GENE-070112-1862]	8.01954e-13
aldh1a2	-1.21543	16.5444	38.4179	ENSDARG00000053493	aldehyde dehydrogenase 1 family, member A2 [Source:ZFIN;Acc:ZDB-GENE-011010-3]	0.26791
jupb	-1.2154	9.78266	22.7158	ENSDARG00000059067	junction plakoglobin b [Source:ZFIN;Acc:ZDB-GENE-110407-10]	0.000293381
dctn1a	-1.21439	59.074	137.077	ENSDARG00000019743	dynactin 1a [Source:ZFIN;Acc:ZDB-GENE-070117-2205]	0.0132668
podxl	-1.21384	21.5053	49.8825	ENSDARG00000031228	podocalyxin-like [Source:ZFIN;Acc:ZDB-GENE-030131-2805]	5.58135e-11
si:dkey-266h18.3	-1.21303	5.51458	12.7842	ENSDARG00000060202	si:dkey-266h18.3 [Source:ZFIN;Acc:ZDB-GENE-091204-164]	1.56147e-08
ppm1f	-1.21244	4.19119	9.71222	ENSDARG00000005786	protein phosphatase 1F (PP2C domain containing) [Source:ZFIN;Acc:ZDB-GENE-051128-2]	0.0691194
nrxn2a	-1.21228	29.1641	67.5745	ENSDARG00000061454	neurexin 2a [Source:ZFIN;Acc:ZDB-GENE-070206-5]	0.0202261
fgf6a	-1.21131	9.53372	22.0751	ENSDARG00000009351	fibroblast growth factor 6a [Source:ZFIN;Acc:ZDB-GENE-980526-559]	0.000154595
TMEM200C (1 of 2)	-1.2107	16.2991	37.724	ENSDARG00000086698	transmembrane protein 200C [Source:HGNC Symbol;Acc:HGNC:37208]	0.00106419
vetz	-1.21022	8.33069	19.275	ENSDARG00000075215	vezatin, adherens junctions transmembrane protein [Source:ZFIN;Acc:ZDB-GENE-070705-251]	0.0689702
egr1	-1.20969	316.199	731.332	ENSDARG00000037421	early growth response 1 [Source:ZFIN;Acc:ZDB-GENE-980526-320]	0.000194478
igsf8	-1.20899	24.1712	55.8779	ENSDARG00000038467	immunoglobulin superfamily, member 8 [Source:ZFIN;Acc:ZDB-GENE-040426-2444]	3.68315e-15
ABCA3 (2 of 2)	-1.20873	12.5685	29.0501	ENSDARG00000079061	ATP-binding cassette, sub-family A (ABC1), member 3 [Source:HGNC Symbol;Acc:HGNC:33]	0.0174639
kdm6bb	-1.2083	169.15	390.846	ENSDARG00000056929	lysine (K)-specific demethylase 6B, b [Source:ZFIN;Acc:ZDB-GENE-040724-166]	0.32923
aak1	-1.20669	12.7158	29.3491	ENSDARG00000077686	AP2 associated kinase 1 [Source:ZFIN;Acc:ZDB-GENE-091118-25]	0.0746022
ubxn4	-1.20651	28.9094	66.717	406314	ubx domain-containing protein 4	1.45385e-16
hmgcra	-1.20558	16.7565	38.6455	ENSDARG00000052734	3-hydroxy-3-methylglutaryl-Coenzyme A reductase a [Source:ZFIN;Acc:ZDB-GENE-040401-2]	0.261173
ehmt2	-1.20493	16.9271	39.0212	ENSDARG00000077703	euchromatic histone-lysine N-methyltransferase 2 [Source:ZFIN;Acc:ZDB-GENE-010501-6]	0.00174135
bsk146	-1.20236	25.913	59.6299	ENSDARG00000021660	brain specific kinase 146 [Source:ZFIN;Acc:ZDB-GENE-060313-3]	0.0151634
SBK1	-1.20017	2.96135	6.80418	ENSDARG00000056294	SH3 domain binding kinase 1 [Source:HGNC Symbol;Acc:HGNC:17699]	2.20519e-09
zgc:153409	-1.20017	6.14831	14.1267	ENSDARG00000061547	zgc:153409 [Source:ZFIN;Acc:ZDB-GENE-060929-224]	0.0077817
cbll1	-1.20017	5.39978	12.4069	ENSDARG00000015222	Cas-Br-M (murine) ecotropic retroviral transforming sequence-like 1 [Source:ZFIN;Acc:ZDB-GENE-040426-691]	0.0935874
naif1	-1.20017	3.97158	9.12534	ENSDARG00000062753	nuclear apoptosis inducing factor 1 [Source:ZFIN;Acc:ZDB-GENE-081104-236]	0.00400871
sema4f	-1.20017	13.2386	30.4178	ENSDARG00000079014	sema domain, immunoglobulin domain (Ig), transmembrane domain (TM) and short cytoplasmic domain, (semaphorin) 4F [Source:ZFIN;Acc:ZDB-GENE-130530-860]	2.22312e-13
dnajb12b	-1.20017	4.69076	10.7778	ENSDARG00000087473	DnaJ (Hsp40) homolog, subfamily B, member 12b [Source:ZFIN;Acc:ZDB-GENE-070410-128]	0.0531338
grip2a	-1.20017	15.9325	36.6075	ENSDARG00000087187	glutamate receptor interacting protein 2a [Source:ZFIN;Acc:ZDB-GENE-081104-132]	0.0289491
nudt6	-1.20017	7.97905	18.3331	ENSDARG00000087321	nudix (nucleoside diphosphate linked moiety X)-type motif 6 [Source:ZFIN;Acc:ZDB-GENE-070410-44]	0.393972
sox12	-1.20016	5.38841	12.3807	ENSDARG00000025847	SRY (sex determining region Y)-box 12 [Source:ZFIN;Acc:ZDB-GENE-040724-33]	8.16654e-07
st6galnac3	-1.20016	15.4724	35.5502	ENSDARG00000058473	ST6 (alpha-N-acetyl-neuraminyl-2,3-beta-galactosyl-1,3)-N-acetylgalactosaminide alpha-2,6-sialyltransferase 3 [Source:ZFIN;Acc:ZDB-GENE-030131-1329]	0.242478
CABZ01057928.1	-1.20016	3.19114	7.33215	ENSDARG00000078231	Uncharacterized protein [Source:UniProtKB/TrEMBL;Acc:E7F077]	1.52096e-07
polr3h	-1.20016	2.5492	5.85719	ENSDARG00000038399	polymerase (RNA) III (DNA directed) polypeptide H [Source:ZFIN;Acc:ZDB-GENE-040718-179]	0.000192823
veph	-1.20016	8.48794	19.5024	ENSDARG00000031095	ventricular zone expressed PH domain protein [Source:ZFIN;Acc:ZDB-GENE-041014-375]	0.105842
ass1	-1.20016	5.62641	12.9276	ENSDARG00000032564	argininosuccinate synthetase 1 [Source:ZFIN;Acc:ZDB-GENE-040912-178]	0.00434403
tmem203	-1.20016	2.59139	5.95412	ENSDARG00000052819	transmembrane protein 203 [Source:ZFIN;Acc:ZDB-GENE-040718-225]	0.0470201
pak1	-1.19859	72.3684	166.097	ENSDARG00000042624	p21/Cdc42/Rac1-activated kinase 1 [Source:ZFIN;Acc:ZDB-GENE-030826-29]	0.448199
ifih1	-1.19742	8.00882	18.3665	ENSDARG00000018553	interferon induced with helicase C domain 1 [Source:ZFIN;Acc:ZDB-GENE-081104-438]	0.320949
TENM3 (2 of 2)	-1.19655	7.38395	16.9233	ENSDARG00000087599	teneurin transmembrane protein 3 [Source:HGNC Symbol;Acc:HGNC:29944]	3.18527e-11
si:dkeyp-104h9.5	-1.19566	7.86961	18.0254	ENSDARG00000073801	si:dkeyp-104h9.5 [Source:ZFIN;Acc:ZDB-GENE-081104-449]	0.437172
TDRD7B	-1.1953	4.1407	9.48188	ENSDARG00000077523	Tudor domain-containing protein 7B [Source:UniProtKB/Swiss-Prot;Acc:E7FDW8]	0.206164
zc3h14	-1.19525	13.3611	30.5949	ENSDARG00000041402	zinc finger CCCH-type containing 14 [Source:ZFIN;Acc:ZDB-GENE-041014-257]	0.0473732
numb	-1.19509	19.4281	44.4826	ENSDARG00000027279	numb homolog (Drosophila) [Source:ZFIN;Acc:ZDB-GENE-060422-1]	2.19421e-08
CABZ01118047.1	-1.19426	18.87	43.1799	ENSDARG00000043008	Uncharacterized protein [Source:UniProtKB/TrEMBL;Acc:E7FEI9]	0.00612856
vhl	-1.19263	33.2169	75.9235	ENSDARG00000070617	von Hippel-Lindau tumor suppressor [Source:ZFIN;Acc:ZDB-GENE-070112-1042]	3.48728e-11
cebpb	-1.19251	10.2399	23.4033	ENSDARG00000042725	CCAAT/enhancer binding protein (C/EBP), beta [Source:ZFIN;Acc:ZDB-GENE-020111-3]	0.0495104
gpc3	-1.19089	8.05087	18.3796	ENSDARG00000032199	glypican 3 [Source:ZFIN;Acc:ZDB-GENE-031212-1]	1.55593e-06
st8sia3	-1.1907	12.1004	27.6209	ENSDARG00000045301	ST8 alpha-N-acetyl-neuraminide alpha-2,8-sialyltransferase 3 [Source:ZFIN;Acc:ZDB-GENE-060228-4]	0.0232214
unknown	-1.19011	13.5328	30.8778	ENSDARG00000089493	unknown	0.305951
drap1	-1.1888	36.6247	83.4911	ENSDARG00000041203	DR1-associated protein 1 (negative cofactor 2 alpha) [Source:ZFIN;Acc:ZDB-GENE-030131-400]	0.156891
rnf139	-1.18809	5.49452	12.5193	ENSDARG00000036929	ring finger protein 139 [Source:ZFIN;Acc:ZDB-GENE-080401-4]	0.0280357
DENND4B	-1.18723	41.9111	95.438	ENSDARG00000059784	DENN/MADD domain containing 4B [Source:HGNC Symbol;Acc:HGNC:29044]	0.0097074
si:ch1073-280h16.1	-1.18674	3.59396	8.18122	ENSDARG00000078752	si:ch1073-280h16.1 [Source:ZFIN;Acc:ZDB-GENE-100922-142]	1.16189e-08
zgc:77391	-1.18662	21.4343	48.7885	ENSDARG00000034077	zgc:77391 [Source:ZFIN;Acc:ZDB-GENE-040426-1830]	0.0266241
SYNGAP1 (1 of 2)	-1.18606	87.0645	198.098	ENSDARG00000063713	synaptic Ras GTPase activating protein 1 [Source:HGNC Symbol;Acc:HGNC:11497]	0.0117232
TRAPPC10	-1.18595	10.2332	23.2819	ENSDARG00000077064	trafficking protein particle complex 10 [Source:HGNC Symbol;Acc:HGNC:11868]	0.253826
atf4b1	-1.18578	29.9926	68.229	ENSDARG00000039515	PREDICTED: Danio rerio activating transcription factor 4b1	1.24401e-05
tcf7l1b	-1.18552	2.73542	6.22157	ENSDARG00000007369	transcription factor 7-like 1b (T-cell specific, HMG-box) [Source:ZFIN;Acc:ZDB-GENE-991110-10]	0.0290067
zswim8	-1.18495	112.952	256.803	ENSDARG00000069397	zinc finger, SWIM-type containing 8 [Source:ZFIN;Acc:ZDB-GENE-050320-59]	1.44203e-05
dlgap4b	-1.18477	6.62725	15.0655	ENSDARG00000012823	discs, large (Drosophila) homolog-associated protein 4b [Source:ZFIN;Acc:ZDB-GENE-101215-2]	0.0283553
GABRR1 (1 of 2)	-1.18457	5.46667	12.4255	ENSDARG00000013047	gamma-aminobutyric acid (GABA) A receptor, rho 1 [Source:HGNC Symbol;Acc:HGNC:4090]	0.00106526
lrit1b	-1.18457	4.43846	10.0884	ENSDARG00000052896	leucine-rich repeat, immunoglobulin-like and transmembrane domains 1b [Source:ZFIN;Acc:ZDB-GENE-060616-45]	0.292285
slc13a1	-1.18457	7.2733	16.5319	ENSDARG00000045638	solute carrier family 13 (sodium/sulphate symporters), member 1 [Source:ZFIN;Acc:ZDB-GENE-031222-3]	0.369457
robo1	-1.18363	13.9342	31.6512	ENSDARG00000026784	roundabout homolog 1 [Source:ZFIN;Acc:ZDB-GENE-000209-3]	0.319979
comta	-1.18224	4.67112	10.6001	ENSDARG00000015337	catechol-O-methyltransferase a [Source:ZFIN;Acc:ZDB-GENE-050913-117]	0.0548211
hes6	-1.18155	20.9252	47.4625	ENSDARG00000019335	hairy and enhancer of split 6 (Drosophila) [Source:ZFIN;Acc:ZDB-GENE-030828-5]	1.36472e-11
smad9	-1.17999	4.69446	10.6365	ENSDARG00000021938	MAD homolog 9 (Drosophila) [Source:ZFIN;Acc:ZDB-GENE-031014-1]	0.281579
cacng2b	-1.17955	13.2509	30.0141	ENSDARG00000009621	calcium channel, voltage-dependent, gamma subunit 2b [Source:ZFIN;Acc:ZDB-GENE-090624-3]	9.41958e-16
ctnna2	-1.17941	17.0969	38.7217	ENSDARG00000024785	catenin (cadherin-associated protein), alpha 2 [Source:ZFIN;Acc:ZDB-GENE-060815-3]	2.21343e-12
GPR26	-1.1791	3.00138	6.7962	ENSDARG00000074389	G protein-coupled receptor 26 [Source:HGNC Symbol;Acc:HGNC:4481]	1.65259e-10
stox2a	-1.17821	33.0084	74.6963	ENSDARG00000070162	storkhead box 2a [Source:ZFIN;Acc:ZDB-GENE-090313-101]	0.405448
CABZ01071939.1	-1.1778	5.32035	12.0363	ENSDARG00000086326	Uncharacterized protein [Source:UniProtKB/TrEMBL;Acc:E7F7S0]	0.000133016
nrxn2b	-1.17768	25.9842	58.7795	ENSDARG00000063150	neurexin 2b [Source:ZFIN;Acc:ZDB-GENE-070206-7]	0.00576247
AP1M2 (1 of 2)	-1.17762	9.2421	20.906	ENSDARG00000026759	adaptor-related protein complex 1, mu 2 subunit [Source:HGNC Symbol;Acc:HGNC:558]	1.58327e-11
SLC22A23 (3 of 3)	-1.17671	25.7431	58.1948	ENSDARG00000089696	solute carrier family 22, member 23 [Source:HGNC Symbol;Acc:HGNC:21106]	0.0318241
gpr37l1a	-1.17648	81.7186	184.704	ENSDARG00000006079	G protein-coupled receptor 37 like 1a [Source:ZFIN;Acc:ZDB-GENE-110411-20]	3.00911e-06
paqr6	-1.17603	90.9349	205.471	ENSDARG00000041483	progestin and adipoQ receptor family member VI [Source:ZFIN;Acc:ZDB-GENE-090714-1]	0.00568777
slc12a2	-1.17592	19.5046	44.0679	ENSDARG00000086870	solute carrier family 12 (potassium/chloride transporters), member 2 [Source:ZFIN;Acc:ZDB-GENE-040625-53]	5.0986e-11
tp53inp1	-1.17592	15.0986	34.1132	ENSDARG00000028017	tumor protein p53 inducible nuclear protein 1 [Source:ZFIN;Acc:ZDB-GENE-031018-3]	1.22e-05
PNPLA2	-1.17463	3.64618	8.2307	ENSDARG00000073955	patatin-like phospholipase domain containing 2 [Source:HGNC Symbol;Acc:HGNC:30802]	0.100294
tab2	-1.17424	8.40335	18.9641	ENSDARG00000021509	TGF-beta activated kinase 1/MAP3K7 binding protein 2 [Source:ZFIN;Acc:ZDB-GENE-040426-933]	1.21293e-16
LPHN1 (2 of 2)	-1.17341	7.86508	17.7392	ENSDARG00000089292	latrophilin 1 [Source:HGNC Symbol;Acc:HGNC:20973]	7.91666e-06
TFPT	-1.1716	12.4563	28.0592	ENSDARG00000089572	TCF3 fusion partner homolog (tfpt), mRNA [Source:RefSeq mRNA;Acc:NM_001160707]	0.130478
si:dkey-234i14.15	-1.1716	16.1088	36.2868	ENSDARG00000074062	si:dkey-234i14.15 [Source:ZFIN;Acc:ZDB-GENE-131121-188]	0.167692
cth	-1.1716	15.4902	34.8932	ENSDARG00000074301	cystathionase (cystathionine gamma-lyase) [Source:ZFIN;Acc:ZDB-GENE-030131-774]	0.387965
mafga	-1.1716	3.64528	8.21138	ENSDARG00000018109	v-maf avian musculoaponeurotic fibrosarcoma oncogene homolog Ga [Source:ZFIN;Acc:ZDB-GENE-040624-7]	0.246172
irs2	-1.17127	15.21	34.2545	ENSDARG00000075282	insulin receptor substrate 2 [Source:ZFIN;Acc:ZDB-GENE-081104-462]	4.00014e-08
cacna1g	-1.17106	8.29379	18.6758	ENSDARG00000089913	calcium channel, voltage-dependent, T type, alpha 1G subunit [Source:ZFIN;Acc:ZDB-GENE-090514-2]	0.0174154
prkcg	-1.17051	16.027	36.0754	ENSDARG00000004561	protein kinase C, gamma [Source:ZFIN;Acc:ZDB-GENE-090206-1]	0.000298737
sorbs2a	-1.17017	2.99073	6.73028	ENSDARG00000003046	sorbin and SH3 domain containing 2a [Source:ZFIN;Acc:ZDB-GENE-070308-2]	4.73906e-06
pomk	-1.17006	14.8307	33.3722	ENSDARG00000003208	protein-O-mannose kinase [Source:ZFIN;Acc:ZDB-GENE-041114-119]	4.41828e-17
odc1	-1.16893	70.7835	159.154	ENSDARG00000007377	ornithine decarboxylase 1 [Source:ZFIN;Acc:ZDB-GENE-010816-1]	0.042917
unknown	-1.16774	5.39447	12.1192	ENSDARG00000061909	unknown	7.7702e-06
zbtb37	-1.16661	5.0748	11.3921	ENSDARG00000042689	zinc finger and BTB domain containing 37 [Source:ZFIN;Acc:ZDB-GENE-050208-621]	0.000565021
C3H19orf43	-1.1654	7.47865	16.7743	ENSDARG00000087146	chromosome 19 open reading frame 43 [Source:HGNC Symbol;Acc:HGNC:28424]	0.112839
mllt10	-1.16492	57.1885	128.229	ENSDARG00000045401	myeloid/lymphoid or mixed-lineage leukemia (trithorax homolog, Drosophila); translocated to, 10 [Source:ZFIN;Acc:ZDB-GENE-041114-176]	1.57163e-14
robo2	-1.1648	51.2582	114.922	ENSDARG00000014891	roundabout homolog 2 [Source:ZFIN;Acc:ZDB-GENE-001019-1]	0.339674
midn	-1.1648	41.9119	93.9671	ENSDARG00000018524	midnolin [Source:ZFIN;Acc:ZDB-GENE-030131-2433]	0.0413673
thraa	-1.16454	4.37523	9.80761	ENSDARG00000000151	thyroid hormone receptor alpha a [Source:ZFIN;Acc:ZDB-GENE-990415-263]	3.93753e-13
tbc1d30	-1.16125	11.5279	25.7822	ENSDARG00000075281	TBC1 domain family, member 30 [Source:ZFIN;Acc:ZDB-GENE-030131-2064]	0.118015
CABZ01076801.1	-1.15969	39.4525	88.1407	ENSDARG00000017162	Uncharacterized protein [Source:UniProtKB/TrEMBL;Acc:E7F4J1]	0.189558
PCOLCE (2 of 2)	-1.15903	16.8859	37.7072	ENSDARG00000056913	procollagen C-endopeptidase enhancer [Source:HGNC Symbol;Acc:HGNC:8738]	0.356025
CABZ01084323.1	-1.15893	85.6924	191.344	ENSDARG00000059452	Uncharacterized protein [Source:UniProtKB/TrEMBL;Acc:E7F4G9]	0.00877623
atp2b3b	-1.1589	59.278	132.36	ENSDARG00000023445	ATPase, Ca++ transporting, plasma membrane 3b [Source:ZFIN;Acc:ZDB-GENE-080409-2]	0.180797
plxna1	-1.15882	11.9235	26.6223	ENSDARG00000061275	plexin A1 [Source:ZFIN;Acc:ZDB-GENE-061007-1]	0.000103266
CABZ01073118.1	-1.1586	15.2472	34.0379	ENSDARG00000078142	Uncharacterized protein [Source:UniProtKB/TrEMBL;Acc:E7F4K5]	0.00406844
crebbpa	-1.15851	16.6173	37.0942	ENSDARG00000061308	CREB binding protein a [Source:ZFIN;Acc:ZDB-GENE-050208-439]	3.93954e-06
vwc2	-1.15834	5.15665	11.5097	ENSDARG00000076495	von Willebrand factor C domain containing 2 [Source:ZFIN;Acc:ZDB-GENE-090313-315]	0.000392021
hlcs	-1.15752	23.7994	53.0901	ENSDARG00000039934	holocarboxylase synthetase (biotin-(proprionyl-Coenzyme A-carboxylase (ATP-hydrolysing)) ligase) [Source:ZFIN;Acc:ZDB-GENE-030131-5333]	0.0177159
bhmt	-1.15677	10.2508	22.8551	ENSDARG00000013430	betaine-homocysteine methyltransferase [Source:ZFIN;Acc:ZDB-GENE-030131-947]	0.0266323
plgrkt	-1.15658	40.9232	91.2291	ENSDARG00000073971	plasminogen receptor, C-terminal lysine transmembrane protein [Source:ZFIN;Acc:ZDB-GENE-050809-125]	0.250959
CABZ01090021.1	-1.15577	4.05165	9.02722	ENSDARG00000075274	Uncharacterized protein [Source:UniProtKB/TrEMBL;Acc:E7F4J4]	0.028952
CIT (3 of 4)	-1.15486	20.5415	45.7383	ENSDARG00000089856	citron rho-interacting serine/threonine kinase [Source:HGNC Symbol;Acc:HGNC:1985]	0.0114529
pcdh10a	-1.15247	480.803	1068.8	ENSDARG00000054274	protocadherin 10a [Source:ZFIN;Acc:ZDB-GENE-020731-1]	3.07075e-19
CRAT (1 of 2)	-1.15223	7.38299	16.4092	ENSDARG00000016545	carnitine O-acetyltransferase [Source:HGNC Symbol;Acc:HGNC:2342]	0.0838145
bcl6a	-1.1517	7.1911	15.9769	ENSDARG00000070864	B-cell CLL/lymphoma 6a (zinc finger protein 51) [Source:ZFIN;Acc:ZDB-GENE-040426-1696]	0.109743
ptar1	-1.15163	13.85	30.7699	ENSDARG00000067695	protein prenyltransferase alpha subunit repeat containing 1 [Source:ZFIN;Acc:ZDB-GENE-060526-17]	0.0212459
slc25a42	-1.15126	2.83684	6.30083	ENSDARG00000003470	solute carrier family 25, member 42 [Source:ZFIN;Acc:ZDB-GENE-060825-313]	0.0726443
mxra8b	-1.15126	2.36037	5.24255	ENSDARG00000062129	matrix-remodelling associated 8b [Source:ZFIN;Acc:ZDB-GENE-061013-368]	0.000495221
SEMA4C	-1.1506	33.0185	73.303	ENSDARG00000079611	sema domain, immunoglobulin domain (Ig), transmembrane domain (TM) and short cytoplasmic domain, (semaphorin) 4C [Source:HGNC Symbol;Acc:HGNC:10731]	0.0115377
prr12a	-1.15037	31.3564	69.6019	ENSDARG00000074229	proline rich 12a [Source:ZFIN;Acc:ZDB-GENE-041111-223]	0.000407962
tfdp2	-1.14808	5.72437	12.6862	ENSDARG00000042835	transcription factor Dp-2 [Source:ZFIN;Acc:ZDB-GENE-030219-104]	2.81378e-07
CU459012.3	-1.14781	6.94932	15.3981	ENSDARG00000079151	Uncharacterized protein [Source:UniProtKB/TrEMBL;Acc:E7F1R0]	2.60379e-07
fam69c	-1.14722	15.2933	33.8725	ENSDARG00000045457	family with sequence similarity 69, member C [Source:ZFIN;Acc:ZDB-GENE-030131-8001]	1.06195e-11
lifra	-1.14648	7.09392	15.704	ENSDARG00000042909	leukemia inhibitory factor receptor alpha a [Source:ZFIN;Acc:ZDB-GENE-050327-16]	0.177555
zgc:77439	-1.14572	3.65385	8.08437	ENSDARG00000039211	zgc:77439 [Source:ZFIN;Acc:ZDB-GENE-031010-24]	0.218528
plp1a	-1.14572	6.68388	14.7885	ENSDARG00000057770	proteolipid protein 1a [Source:ZFIN;Acc:ZDB-GENE-001202-1]	5.14147e-05
shprh	-1.14571	4.18499	9.25953	ENSDARG00000075884	SNF2 histone linker PHD RING helicase [Source:ZFIN;Acc:ZDB-GENE-110512-2]	8.28684e-21
itgb1a	-1.14322	15.3008	33.7954	ENSDARG00000071863	integrin, beta 1a [Source:ZFIN;Acc:ZDB-GENE-060803-2]	0.00115454
CABZ01044611.1	-1.1429	5.81617	12.8435	ENSDARG00000089893	Uncharacterized protein [Source:UniProtKB/TrEMBL;Acc:E7F306]	0.00349096
ybx1	-1.1423	505.489	1115.78	ENSDARG00000004757	Y box binding protein 1 [Source:ZFIN;Acc:ZDB-GENE-000629-3]	0.00222859
cachd1	-1.13947	12.5946	27.7459	ENSDARG00000061590	cache domain containing 1 [Source:ZFIN;Acc:ZDB-GENE-100819-3]	4.19422e-06
luc7l3	-1.13894	236.147	520.043	ENSDARG00000014366	LUC7-like 3 (S. cerevisiae) [Source:ZFIN;Acc:ZDB-GENE-060616-375]	1.99927e-07
pax2a	-1.13876	59.6548	131.355	ENSDARG00000028148	paired box gene 2a [Source:ZFIN;Acc:ZDB-GENE-990415-8]	0.102192
btbd7	-1.13876	3.38948	7.46336	ENSDARG00000003069	BTB (POZ) domain containing 7 [Source:ZFIN;Acc:ZDB-GENE-030131-4477]	9.58149e-32
slc16a9a	-1.13788	6.32124	13.9104	ENSDARG00000013926	solute carrier family 16 (monocarboxylic acid transporters), member 9a [Source:ZFIN;Acc:ZDB-GENE-040426-1364]	3.61751e-06
tgm2b	-1.13521	4.08898	8.98147	ENSDARG00000074094	transglutaminase 2b [Source:ZFIN;Acc:ZDB-GENE-030131-2576]	8.02643e-05
smad7	-1.13521	6.48975	14.2548	ENSDARG00000016858	MAD, mothers against decapentaplegic homolog 7 (Drosophila) [Source:ZFIN;Acc:ZDB-GENE-030128-3]	0.000723784
kcnn1a	-1.13486	30.5001	66.9772	ENSDARG00000091306	potassium intermediate/small conductance calcium-activated channel, subfamily N, member 1a [Source:ZFIN;Acc:ZDB-GENE-070912-703]	8.26696e-08
NYAP2 (1 of 2)	-1.13458	4.56732	10.0277	ENSDARG00000079581	neuronal tyrosine-phosphorylated phosphoinositide-3-kinase adaptor 2 [Source:HGNC Symbol;Acc:HGNC:29291]	0.278138
ano5a	-1.13417	8.17729	17.9485	ENSDARG00000015731	anoctamin 5a [Source:ZFIN;Acc:ZDB-GENE-091013-2]	0.310531
uspl1	-1.13391	25.064	55.0038	ENSDARG00000034825	ubiquitin specific peptidase like 1 [Source:ZFIN;Acc:ZDB-GENE-040930-7]	3.90506e-47
kcnc1b	-1.1316	18.071	39.5939	ENSDARG00000032959	potassium voltage-gated channel, Shaw-related subfamily, member 1b [Source:ZFIN;Acc:ZDB-GENE-080414-3]	0.000256433
EPN3	-1.12978	6.43284	14.0767	ENSDARG00000004633	epsin 3 [Source:HGNC Symbol;Acc:HGNC:18235]	0.0953271
si:ch1073-372e7.1	-1.12977	3.43777	7.52268	ENSDARG00000089764	si:ch1073-372e7.1 [Source:ZFIN;Acc:ZDB-GENE-131127-430]	0.000550254
mtus2	-1.12957	24.4478	53.4901	ENSDARG00000062347	microtubule associated tumor suppressor candidate 2 [Source:ZFIN;Acc:ZDB-GENE-091204-75]	6.02416e-10
lss	-1.12707	7.89808	17.2506	ENSDARG00000061274	lanosterol synthase (2,3-oxidosqualene-lanosterol cyclase) [Source:ZFIN;Acc:ZDB-GENE-050119-7]	0.00601903
ddit3	-1.12698	34.3657	75.0552	ENSDARG00000059836	DNA-damage-inducible transcript 3 [Source:ZFIN;Acc:ZDB-GENE-070410-90]	0.323993
ralgapa2	-1.12635	13.0563	28.5026	ENSDARG00000005861	Ral GTPase activating protein, alpha subunit 2 (catalytic) [Source:ZFIN;Acc:ZDB-GENE-131122-56]	0.231065
lcp1	-1.12616	4.05084	8.84207	ENSDARG00000088098	lymphocyte cytosolic plastin 1 [Source:ZFIN;Acc:ZDB-GENE-991213-5]	1.84848e-05
WIZ	-1.12606	11.7072	25.5523	ENSDARG00000086761	widely interspaced zinc finger motifs [Source:HGNC Symbol;Acc:HGNC:30917]	1.01879e-07
zgc:153039	-1.12582	10.4847	22.8803	ENSDARG00000060524	zgc:153039 [Source:ZFIN;Acc:ZDB-GENE-060929-736]	6.78491e-10
plxnb3	-1.12551	6.01138	13.1156	ENSDARG00000032990	plexin B3 [Source:ZFIN;Acc:ZDB-GENE-081104-53]	0.000155641
SHANK1 (1 of 2)	-1.12549	17.2621	37.6617	ENSDARG00000060539	SH3 and multiple ankyrin repeat domains 1 [Source:HGNC Symbol;Acc:HGNC:15474]	0.182553
GPR180	-1.12467	16.1088	35.1256	ENSDARG00000039329	G protein-coupled receptor 180 [Source:HGNC Symbol;Acc:HGNC:28899]	7.02525e-18
EP400	-1.12448	8.81722	19.2235	ENSDARG00000074040	E1A binding protein p400 [Source:HGNC Symbol;Acc:HGNC:11958]	3.85062e-13
FP017294.1	-1.12422	5.78329	12.6066	ENSDARG00000087994	Uncharacterized protein [Source:UniProtKB/TrEMBL;Acc:F1REM4]	8.16051e-06
C22H19orf26 (1 of 2)	-1.12422	73.6875	160.626	ENSDARG00000071325	chromosome 19 open reading frame 26 [Source:HGNC Symbol;Acc:HGNC:28617]	3.6341e-05
zgc:158464	-1.12216	8.30421	18.076	ENSDARG00000068165	zgc:158464 [Source:ZFIN;Acc:ZDB-GENE-070112-432]	7.63886e-05
TPP2	-1.12192	7.9919	17.3933	ENSDARG00000078751	tripeptidyl peptidase II [Source:HGNC Symbol;Acc:HGNC:12016]	0.000490842
rfx3	-1.12148	9.36121	20.3672	ENSDARG00000014550	regulatory factor X, 3 (influences HLA class II expression) [Source:ZFIN;Acc:ZDB-GENE-061103-253]	8.05067e-11
vapa	-1.12084	35.2336	76.6239	ENSDARG00000004312	VAMP (vesicle-associated membrane protein)-associated protein A [Source:ZFIN;Acc:ZDB-GENE-030131-6540]	0.0242435
oxr1b	-1.12044	6.61621	14.3845	ENSDARG00000063310	oxidation resistance 1b [Source:ZFIN;Acc:ZDB-GENE-030131-2438]	0.150299
ep300b	-1.12032	9.77697	21.2546	ENSDARG00000061108	E1A binding protein p300 b [Source:ZFIN;Acc:ZDB-GENE-080403-15]	3.70818e-18
trpm7	-1.11949	9.79447	21.2804	ENSDARG00000036232	transient receptor potential cation channel, subfamily M, member 7 [Source:ZFIN;Acc:ZDB-GENE-021115-2]	6.98968e-05
pdcd7	-1.11924	5.23339	11.3687	ENSDARG00000038976	programmed cell death 7 [Source:ZFIN;Acc:ZDB-GENE-040728-3]	0.125939
CABZ01085878.1	-1.11897	4.52678	9.83179	ENSDARG00000087021	Uncharacterized protein [Source:UniProtKB/TrEMBL;Acc:E7EXQ3]	0.408807
irs4a	-1.11819	15.1954	32.9854	ENSDARG00000086551	insulin receptor substrate 4a [Source:ZFIN;Acc:ZDB-GENE-120215-92]	0.251693
ulk3	-1.11786	2.54865	5.5312	ENSDARG00000075200	unc-51-like kinase 3 (C. elegans) [Source:ZFIN;Acc:ZDB-GENE-070410-33]	0.136145
grin2ca	-1.11782	23.3093	50.5856	ENSDARG00000078149	glutamate receptor, ionotropic, N-methyl D-aspartate 2Ca [Source:ZFIN;Acc:ZDB-GENE-070822-3]	7.77669e-06
tprn	-1.1177	4.83598	10.4941	ENSDARG00000076063	taperin [Source:ZFIN;Acc:ZDB-GENE-081104-254]	0.187513
UGT8	-1.1177	14.3155	31.0647	ENSDARG00000037455	UDP glycosyltransferase 8 [Source:HGNC Symbol;Acc:HGNC:12555]	0.000818275
rpl28	-1.11721	280.282	608.006	ENSDARG00000005791	ribosomal protein L28 [Source:ZFIN;Acc:ZDB-GENE-040930-10]	9.684e-09
evlb	-1.1166	27.0526	58.6596	ENSDARG00000031086	Enah/Vasp-like b [Source:ZFIN;Acc:ZDB-GENE-040426-1804]	0.0941733
fbrsl1	-1.11649	16.9935	36.8451	ENSDARG00000058232	fibrosin-like 1 [Source:ZFIN;Acc:ZDB-GENE-070705-487]	0.389015
MICU3 (1 of 2)	-1.1159	9.77968	21.1955	ENSDARG00000074255	mitochondrial calcium uptake family, member 3 [Source:HGNC Symbol;Acc:HGNC:27820]	0.000151322
ofd1	-1.11563	9.42848	20.4306	ENSDARG00000000529	Oral-facial-digital syndrome 1 [Source:ZFIN;Acc:ZDB-GENE-030131-5427]	0.149917
BRPF1	-1.11562	15.8122	34.2633	ENSDARG00000046136	bromodomain and PHD finger containing, 1 [Source:HGNC Symbol;Acc:HGNC:14255]	0.00544279
NELL2A	-1.11539	58.0371	125.739	ENSDARG00000090690	Uncharacterized protein [Source:UniProtKB/TrEMBL;Acc:E7EZN2]	2.19811e-06
CABZ01087568.1	-1.11477	24.9482	54.0281	ENSDARG00000089170	unknown	0.00299048
prrc1	-1.11477	6.07579	13.1578	ENSDARG00000044304	proline-rich coiled-coil 1 [Source:ZFIN;Acc:ZDB-GENE-041024-9]	3.05454e-05
cspg5a	-1.11436	103.889	224.919	ENSDARG00000069981	chondroitin sulfate proteoglycan 5a [Source:ZFIN;Acc:ZDB-GENE-080425-4]	5.02383e-10
ppp1cbl	-1.11419	24.0281	52.0144	ENSDARG00000089608	protein phosphatase 1, catalytic subunit, beta isoform, like [Source:ZFIN;Acc:ZDB-GENE-030131-6529]	0.0200199
TANC2 (1 of 2)	-1.11408	16.1886	35.0414	ENSDARG00000079004	tetratricopeptide repeat, ankyrin repeat and coiled-coil containing 2 [Source:HGNC Symbol;Acc:HGNC:30212]	0.278833
PACS1 (1 of 3)	-1.1127	28.876	62.4445	ENSDARG00000019800	phosphofurin acidic cluster sorting protein 1 [Source:HGNC Symbol;Acc:HGNC:30032]	4.33659e-18
nova1	-1.11212	37.8461	81.8092	ENSDARG00000020178	neuro-oncological ventral antigen 1 [Source:ZFIN;Acc:ZDB-GENE-060526-113]	1.63889e-17
ubr5	-1.11173	80.6254	174.235	ENSDARG00000018192	ubiquitin protein ligase E3 component n-recognin 5 [Source:ZFIN;Acc:ZDB-GENE-030131-6559]	0.394132
ZFP36	-1.11163	24.9532	53.9211	ENSDARG00000044395	ZFP36 ring finger protein [Source:HGNC Symbol;Acc:HGNC:12862]	0.375134
gabrr2a	-1.11116	3.74213	8.08372	ENSDARG00000052982	gamma-aminobutyric acid (GABA) A receptor, rho 2a [Source:ZFIN;Acc:ZDB-GENE-060825-164]	0.0668111
plbd1	-1.11041	8.94717	19.3176	ENSDARG00000063313	phospholipase B domain containing 1 [Source:ZFIN;Acc:ZDB-GENE-050411-22]	0.00425984
sp3a	-1.11013	18.6002	40.1515	ENSDARG00000001549	sp3a transcription factor [Source:ZFIN;Acc:ZDB-GENE-070410-111]	0.22032
CABZ01053757.1	-1.10997	7.49858	16.185	ENSDARG00000079722	Uncharacterized protein [Source:UniProtKB/TrEMBL;Acc:E7FGS4]	4.08657e-51
C20H8orf82	-1.10997	4.60922	9.94857	ENSDARG00000075765	chromosome 8 open reading frame 82 [Source:HGNC Symbol;Acc:HGNC:33826]	4.90484e-06
atn1	-1.10867	58.3964	125.93	ENSDARG00000092067	atrophin 1 [Source:ZFIN;Acc:ZDB-GENE-030131-426]	0.119016
sbno2a	-1.10854	5.74783	12.3939	ENSDARG00000003882	strawberry notch homolog 2a [Source:ZFIN;Acc:ZDB-GENE-100629-3]	8.84064e-05
dhcr7	-1.10797	25.6977	55.3893	ENSDARG00000015564	7-dehydrocholesterol reductase [Source:ZFIN;Acc:ZDB-GENE-030912-9]	0.349268
relnl	-1.1073	59.4641	128.11	ENSDARG00000077935	reelin, like [Source:ZFIN;Acc:ZDB-GENE-040427-1]	0.147073
SLC22A23 (2 of 3)	-1.10619	18.1061	38.9782	ENSDARG00000079638	solute carrier family 22, member 23 [Source:HGNC Symbol;Acc:HGNC:21106]	0.0105353
ebf1b	-1.10595	8.77167	18.8802	ENSDARG00000069196	early B-cell factor 1b [Source:ZFIN;Acc:ZDB-GENE-090814-2]	0.0400915
zgc:66475	-1.10584	6.97907	15.0206	ENSDARG00000054999	zgc:66475 [Source:ZFIN;Acc:ZDB-GENE-040426-1644]	2.73504e-11
tenm3	-1.10564	19.549	42.0684	ENSDARG00000005479	teneurin transmembrane protein 3 [Source:ZFIN;Acc:ZDB-GENE-990714-19]	2.0021e-07
spred2a	-1.10479	10.5646	22.721	ENSDARG00000052435	sprouty-related, EVH1 domain containing 2a [Source:ZFIN;Acc:ZDB-GENE-110830-2]	0.417768
PRRC2C (2 of 2)	-1.10441	12.2319	26.2998	ENSDARG00000079639	proline-rich coiled-coil 2C [Source:HGNC Symbol;Acc:HGNC:24903]	1.14556e-07
LRRTM4 (3 of 4)	-1.10424	8.1867	17.6002	ENSDARG00000078839	leucine rich repeat transmembrane neuronal 4 [Source:HGNC Symbol;Acc:HGNC:19411]	2.94491e-15
cherp	-1.10395	20.8216	44.7544	ENSDARG00000021812	calcium homeostasis endoplasmic reticulum protein [Source:ZFIN;Acc:ZDB-GENE-040407-1]	0.0113622
fzd8a	-1.10395	4.88231	10.4941	ENSDARG00000045444	frizzled homolog 8a [Source:ZFIN;Acc:ZDB-GENE-000328-3]	0.258074
ier5	-1.10275	16.348	35.1095	ENSDARG00000009881	immediate early response 5 [Source:ZFIN;Acc:ZDB-GENE-030616-127]	2.92649e-05
pcdh7a	-1.10124	11.9874	25.7177	ENSDARG00000078898	protocadherin 7a [Source:ZFIN;Acc:ZDB-GENE-120206-1]	0.00415886
thrab	-1.10063	4.39165	9.41782	ENSDARG00000052654	thyroid hormone receptor alpha b [Source:ZFIN;Acc:ZDB-GENE-060613-1]	0.000510261
vash2	-1.10063	11.7782	25.2581	ENSDARG00000007774	vasohibin 2 [Source:ZFIN;Acc:ZDB-GENE-041014-355]	0.0483678
efemp2b	-1.10063	11.9102	25.5413	ENSDARG00000089266	EGF containing fibulin-like extracellular matrix protein 2b [Source:ZFIN;Acc:ZDB-GENE-030219-125]	0.133203
INPP5A (2 of 2)	-1.10063	21.0799	45.2055	ENSDARG00000089915	inositol polyphosphate-5-phosphatase, 40kDa [Source:HGNC Symbol;Acc:HGNC:6076]	0.0506108
RBM33 (1 of 2)	-1.10063	9.66833	20.7336	ENSDARG00000068562	RNA binding motif protein 33 [Source:HGNC Symbol;Acc:HGNC:27223]	0.000128829
unknown	-1.10063	8.54846	18.332	ENSDARG00000086249	unknown	0.0119543
ephb4a	-1.10063	4.61812	9.90347	ENSDARG00000040346	eph receptor B4a [Source:ZFIN;Acc:ZDB-GENE-990415-62]	0.0048398
sox1b	-1.10063	2.67878	5.74459	ENSDARG00000008131	SRY-box containing gene 1b [Source:ZFIN;Acc:ZDB-GENE-060322-5]	0.343967
unknown	-1.09908	13.6506	29.2421	ENSDARG00000091662	unknown	0.00139022
hdac4	-1.09865	18.545	39.7149	ENSDARG00000041204	histone deacetylase 4 [Source:ZFIN;Acc:ZDB-GENE-061013-95]	0.376153
slc8a2b	-1.09827	29.0086	62.1067	ENSDARG00000040625	solute carrier family 8 (sodium-calcium exchanger), member 2b [Source:ZFIN;Acc:ZDB-GENE-050419-209]	0.138754
rbm38	-1.09798	16.0473	34.3502	ENSDARG00000058818	RNA binding motif protein 38 [Source:ZFIN;Acc:ZDB-GENE-030131-5923]	1.3271e-30
rab3gap1	-1.09794	17.5931	37.6578	ENSDARG00000086726	RAB3 GTPase activating protein subunit 1 [Source:ZFIN;Acc:ZDB-GENE-061027-53]	1.76603e-11
ncanb	-1.09682	7.81631	16.7178	ENSDARG00000005783	neurocan b [Source:ZFIN;Acc:ZDB-GENE-050208-586]	4.8986e-05
slc16a6b	-1.0952	6.54936	13.9922	ENSDARG00000060246	solute carrier family 16 (monocarboxylic acid transporters), member 6b [Source:ZFIN;Acc:ZDB-GENE-110208-3]	0.0306107
lingo1a	-1.09415	21.2796	45.4292	ENSDARG00000034165	leucine rich repeat and Ig domain containing 1a [Source:ZFIN;Acc:ZDB-GENE-080327-16]	3.12097e-19
baz2ba	-1.09202	17.911	38.1813	ENSDARG00000057782	bromodomain adjacent to zinc finger domain, 2Ba [Source:ZFIN;Acc:ZDB-GENE-070615-37]	0.00119559
unknown	-1.09164	4.04032	8.61058	ENSDARG00000086147	unknown	2.51788e-20
znf704	-1.09164	105.048	223.875	ENSDARG00000061718	zinc finger protein 704 [Source:ZFIN;Acc:ZDB-GENE-060503-775]	0.139522
rfx1a	-1.09036	21.5142	45.8096	ENSDARG00000005883	regulatory factor X, 1a (influences HLA class II expression) [Source:ZFIN;Acc:ZDB-GENE-070424-94]	3.12863e-06
abi2a	-1.09005	63.9629	136.166	ENSDARG00000058207	abl-interactor 2a [Source:ZFIN;Acc:ZDB-GENE-060929-192]	5.49334e-06
eef2b	-1.08925	416.748	886.688	ENSDARG00000003016	eukaryotic translation elongation factor 2b [Source:ZFIN;Acc:ZDB-GENE-030131-5128]	0.00415574
fam60al	-1.08913	3.78856	8.06002	ENSDARG00000078118	family with sequence similarity 60, member A, like [Source:ZFIN;Acc:ZDB-GENE-031114-2]	0.153883
polr3d	-1.08913	4.30428	9.15719	ENSDARG00000017820	polymerase (RNA) III (DNA directed) polypeptide D [Source:ZFIN;Acc:ZDB-GENE-040426-1017]	0.0754611
arl4ab	-1.0888	39.5684	84.1609	ENSDARG00000033182	ADP-ribosylation factor-like 4ab [Source:ZFIN;Acc:ZDB-GENE-030219-167]	3.53201e-11
taok1	-1.08879	14.9985	31.9011	ENSDARG00000069603	TAO kinase 1 [Source:ZFIN;Acc:ZDB-GENE-130103-9]	0.0530842
SIPA1L2 (3 of 3)	-1.08827	3.38507	7.19731	ENSDARG00000088396	signal-induced proliferation-associated 1 like 2 [Source:HGNC Symbol;Acc:HGNC:23800]	0.0187498
rpl21	-1.08799	632.049	1343.6	ENSDARG00000010516	ribosomal protein L21 [Source:ZFIN;Acc:ZDB-GENE-030131-8512]	0.0670238
elfn2	-1.08796	2.6485	5.62999	ENSDARG00000077609	extracellular leucine-rich repeat and fibronectin type III domain containing 2 [Source:ZFIN;Acc:ZDB-GENE-080327-26]	4.25192e-06
tmco3	-1.08769	5.80899	12.346	ENSDARG00000075108	transmembrane and coiled-coil domains 3 [Source:ZFIN;Acc:ZDB-GENE-071030-1]	0.399226
itgbl1	-1.08769	17.9993	38.2545	ENSDARG00000040985	integrin, beta-like 1 [Source:ZFIN;Acc:ZDB-GENE-050522-410]	0.300094
KCNA3	-1.08703	25.8563	54.928	ENSDARG00000079491	potassium voltage-gated channel, shaker-related subfamily, member 3 [Source:HGNC Symbol;Acc:HGNC:6221]	0.353471
TLN2 (2 of 2)	-1.08672	12.5141	26.5789	ENSDARG00000044271	talin 2 [Source:HGNC Symbol;Acc:HGNC:15447]	0.0805621
scrib	-1.08643	23.1266	49.1089	ENSDARG00000000861	scribbled homolog (Drosophila) [Source:ZFIN;Acc:ZDB-GENE-030616-572]	0.00280857
ZNF423 (1 of 2)	-1.08627	27.0358	57.4038	ENSDARG00000059707	zinc finger protein 423 [Source:HGNC Symbol;Acc:HGNC:16762]	0.146849
chchd10	-1.08609	18.079	38.3813	ENSDARG00000010717	coiled-coil-helix-coiled-coil-helix domain containing 10 [Source:ZFIN;Acc:ZDB-GENE-040426-1753]	0.336325
rps3	-1.08562	766.233	1626.17	ENSDARG00000046119	ribosomal protein S3 [Source:ZFIN;Acc:ZDB-GENE-030131-8494]	3.80091e-08
dmd	-1.08504	19.0797	40.4765	ENSDARG00000008487	dystrophin [Source:ZFIN;Acc:ZDB-GENE-010426-1]	0.453145
tnnt2e	-1.08469	2.36554	5.01712	ENSDARG00000045822	troponin T2e, cardiac [Source:ZFIN;Acc:ZDB-GENE-041210-27]	0.00135478
CU681836.2	-1.08469	9.57663	20.3112	ENSDARG00000088102	Uncharacterized protein [Source:UniProtKB/TrEMBL;Acc:E7F4C1]	0.249142
unknown	-1.08469	19.3314	41.0004	ENSDARG00000087977	unknown	0.001433
NRP2 (2 of 3)	-1.08469	4.09484	8.68481	ENSDARG00000079006	neuropilin 2 [Source:HGNC Symbol;Acc:HGNC:8005]	2.95058e-06
adam11	-1.08432	25.4591	53.9828	ENSDARG00000079204	a disintegrin and metalloproteinase domain 11 [Source:ZFIN;Acc:ZDB-GENE-070808-3]	0.00411729
scn4ba	-1.08405	49.0056	103.89	ENSDARG00000062416	sodium channel, voltage-gated, type IV, beta a [Source:ZFIN;Acc:ZDB-GENE-070615-18]	0.179988
cntn3a.2	-1.08359	6.90299	14.6295	ENSDARG00000013647	contactin 3a, tandem duplicate 2 [Source:ZFIN;Acc:ZDB-GENE-090312-57]	0.00605215
ppp1r14c	-1.08335	20.2992	43.013	ENSDARG00000054817	protein phosphatase 1, regulatory (inhibitor) subunit 14C [Source:ZFIN;Acc:ZDB-GENE-050706-92]	6.54303e-06
fam73b	-1.08325	13.476	28.553	ENSDARG00000089357	family with sequence similarity 73, member B [Source:ZFIN;Acc:ZDB-GENE-050320-135]	5.7373e-10
fem1c	-1.08321	28.1122	59.5629	ENSDARG00000013375	fem-1 homolog c (C.elegans) [Source:ZFIN;Acc:ZDB-GENE-031008-3]	0.295117
bcar1	-1.08293	41.0015	86.8552	ENSDARG00000056525	breast cancer anti-estrogen resistance 1 [Source:ZFIN;Acc:ZDB-GENE-030131-2774]	0.409695
unknown	-1.08233	8.1303	17.2155	ENSDARG00000086781	unknown	0.162489
ca2	-1.08208	21.5241	45.5684	ENSDARG00000014488	carbonic anhydrase II [Source:ZFIN;Acc:ZDB-GENE-031219-5]	6.26799e-09
lmnl3	-1.08138	7.57316	16.0252	ENSDARG00000007751	lamin L3 [Source:ZFIN;Acc:ZDB-GENE-020424-4]	2.74424e-07
si:dkey-32e23.4	-1.08134	21.0799	44.6053	ENSDARG00000063159	si:dkey-32e23.4 [Source:ZFIN;Acc:ZDB-GENE-081105-41]	0.000393135
usp44	-1.08087	5.51228	11.6602	ENSDARG00000089861	ubiquitin specific peptidase 44 [Source:ZFIN;Acc:ZDB-GENE-040426-774]	0.00058017
VMAC	-1.08087	5.26998	11.1476	ENSDARG00000006916	vimentin-type intermediate filament associated coiled-coil protein [Source:HGNC Symbol;Acc:HGNC:33803]	3.29956e-06
PSMG4	-1.08086	7.26619	15.3702	ENSDARG00000090191	proteasome (prosome, macropain) assembly chaperone 4 [Source:HGNC Symbol;Acc:HGNC:21108]	0.00350402
hlx1	-1.08086	2.9242	6.18557	ENSDARG00000009134	H2.0-like homeo box 1 (Drosophila) [Source:ZFIN;Acc:ZDB-GENE-030131-5304]	0.0163299
LENG8	-1.07988	208.9	441.587	ENSDARG00000076805	leukocyte receptor cluster (LRC) member 8 [Source:HGNC Symbol;Acc:HGNC:15500]	0.000149633
dyrk1b	-1.0793	28.9709	61.2158	ENSDARG00000070187	dual-specificity tyrosine-(Y)-phosphorylation regulated kinase 1B [Source:ZFIN;Acc:ZDB-GENE-060503-499]	2.49675e-27
dhcr24	-1.07926	16.0969	34.0118	ENSDARG00000013236	24-dehydrocholesterol reductase [Source:ZFIN;Acc:ZDB-GENE-041212-73]	7.27456e-59
commd1	-1.07915	6.97117	14.7286	ENSDARG00000031203	copper metabolism (Murr1) domain containing 1 [Source:ZFIN;Acc:ZDB-GENE-060512-329]	1.82353e-05
MTCL1	-1.07886	12.7412	26.9141	ENSDARG00000091408	microtubule crosslinking factor 1 [Source:HGNC Symbol;Acc:HGNC:29121]	0.0234358
kbtbd8	-1.0786	5.00736	10.5755	ENSDARG00000070698	kelch repeat and BTB (POZ) domain containing 8 [Source:ZFIN;Acc:ZDB-GENE-030114-8]	0.0122845
SLCO5A1 (2 of 2)	-1.07851	14.0341	29.638	ENSDARG00000086104	solute carrier organic anion transporter family, member 5A1 [Source:HGNC Symbol;Acc:HGNC:19046]	0.00174135
cacng5b	-1.07817	12.2457	25.8551	ENSDARG00000039240	calcium channel, voltage-dependent, gamma subunit 5b [Source:ZFIN;Acc:ZDB-GENE-120104-3]	0.300948
ankrd29	-1.07755	6.87389	14.5069	ENSDARG00000057159	ankyrin repeat domain 29 [Source:ZFIN;Acc:ZDB-GENE-050208-655]	0.0127262
gcn1l1	-1.07711	15.4126	32.5174	ENSDARG00000058419	GCN1 general control of amino-acid synthesis 1-like 1 (yeast) [Source:ZFIN;Acc:ZDB-GENE-040724-264]	0.244794
thsd7a	-1.07671	7.23877	15.2682	ENSDARG00000061479	thrombospondin, type I, domain containing 7A [Source:ZFIN;Acc:ZDB-GENE-060503-709]	6.34657e-20
DYNC1H1	-1.0767	55.4646	116.986	ENSDARG00000014717	dynein, cytoplasmic 1, heavy chain 1 [Source:HGNC Symbol;Acc:HGNC:2961]	0.000123439
fgd1	-1.07611	19.3798	40.8592	ENSDARG00000017473	FYVE, RhoGEF and PH domain containing 1 [Source:ZFIN;Acc:ZDB-GENE-081104-33]	0.0119022
KDM5A	-1.07523	20.8183	43.8655	ENSDARG00000079492	lysine (K)-specific demethylase 5A [Source:HGNC Symbol;Acc:HGNC:9886]	0.00531482
kcne4	-1.07464	4.37587	9.21641	ENSDARG00000068257	potassium voltage-gated channel, Isk-related family, member 4 [Source:ZFIN;Acc:ZDB-GENE-050419-163]	0.00621689
KCNJ10A	-1.07463	8.57712	18.065	ENSDARG00000090815	Uncharacterized protein [Source:UniProtKB/TrEMBL;Acc:E7FD27]	0.227338
coro1a	-1.07463	2.40385	5.06296	ENSDARG00000054610	coronin, actin binding protein, 1A [Source:ZFIN;Acc:ZDB-GENE-030131-9512]	0.0196757
mbd3a	-1.07463	15.0986	31.8004	ENSDARG00000061774	methyl-CpG binding domain protein 3a [Source:ZFIN;Acc:ZDB-GENE-030131-9077]	0.0358338
PAK7 (1 of 2)	-1.07463	60.015	126.403	ENSDARG00000030154	p21 protein (Cdc42/Rac)-activated kinase 7 [Source:HGNC Symbol;Acc:HGNC:15916]	0.000890401
dcun1d2b	-1.07463	12.4766	26.278	ENSDARG00000041592	DCN1, defective in cullin neddylation 1, domain containing 2b [Source:ZFIN;Acc:ZDB-GENE-040625-171]	8.79279e-16
ncaldb	-1.07463	5.67957	11.9622	ENSDARG00000011334	neurocalcin delta b [Source:ZFIN;Acc:ZDB-GENE-040808-37]	1.16819e-55
eif3c	-1.07422	418.958	882.153	ENSDARG00000016443	eukaryotic translation initiation factor 3, subunit C [Source:ZFIN;Acc:ZDB-GENE-030131-6166]	7.64044e-05
si:ch73-112n4.1	-1.07358	49.5721	104.332	ENSDARG00000038974	si:ch73-112n4.1 [Source:ZFIN;Acc:ZDB-GENE-131121-402]	0.0742449
RC3H1 (2 of 2)	-1.07268	8.35333	17.5698	ENSDARG00000063182	ring finger and CCCH-type domains 1 [Source:HGNC Symbol;Acc:HGNC:29434]	5.62678e-06
sema6ba	-1.07259	10.0973	21.2367	ENSDARG00000036626	sema domain, transmembrane domain (TM), and cytoplasmic domain, (semaphorin) 6Ba [Source:ZFIN;Acc:ZDB-GENE-131024-1]	2.30007e-17
rps10	-1.07232	434.305	913.262	ENSDARG00000034897	ribosomal protein S10 [Source:ZFIN;Acc:ZDB-GENE-040426-1481]	0.00107831
HAP1	-1.07004	10.2855	21.5942	ENSDARG00000074508	huntingtin-associated protein 1 [Source:HGNC Symbol;Acc:HGNC:4812]	0.22091
rnf44	-1.06855	87.8878	184.329	ENSDARG00000068582	ring finger protein 44 [Source:ZFIN;Acc:ZDB-GENE-060929-604]	4.16188e-05
nfixb	-1.06843	470.819	987.376	ENSDARG00000061836	nuclear factor I/Xb [Source:ZFIN;Acc:ZDB-GENE-060421-5000]	3.09982e-06
KIAA1432	-1.06821	8.62843	18.0923	ENSDARG00000063362	KIAA1432 [Source:HGNC Symbol;Acc:HGNC:17686]	0.0831288
gtf2e1	-1.06772	3.87406	8.12047	ENSDARG00000000542	general transcription factor IIE, polypeptide 1, alpha [Source:ZFIN;Acc:ZDB-GENE-041210-221]	0.407066
CABZ01039301.1	-1.06771	11.1973	23.4708	ENSDARG00000073678	Uncharacterized protein [Source:UniProtKB/TrEMBL;Acc:F1QK16]	0.000246253
tnika	-1.06764	27.0046	56.6018	ENSDARG00000056218	TRAF2 and NCK interacting kinase a [Source:ZFIN;Acc:ZDB-GENE-030131-3767]	2.53908e-18
ctnnd2a	-1.06763	24.5559	51.4688	ENSDARG00000062415	catenin (cadherin-associated protein), delta 2a [Source:ZFIN;Acc:ZDB-GENE-030616-60]	7.79053e-08
MTSS1L (2 of 2)	-1.06748	23.991	50.2796	ENSDARG00000087260	metastasis suppressor 1-like [Source:HGNC Symbol;Acc:HGNC:25094]	1.53322e-08
plcb4	-1.065	12.6527	26.4717	ENSDARG00000015257	phospholipase C, beta 4 [Source:ZFIN;Acc:ZDB-GENE-060627-1]	0.273774
tnfrsf21	-1.06443	19.4004	40.5729	ENSDARG00000001807	tumor necrosis factor receptor superfamily, member 21 [Source:ZFIN;Acc:ZDB-GENE-030131-5971]	0.0482715
kalrna	-1.06396	13.4743	28.1703	ENSDARG00000078117	kalirin, RhoGEF kinase a [Source:ZFIN;Acc:ZDB-GENE-100921-4]	3.86887e-12
camsap1a	-1.06396	80.0354	167.327	ENSDARG00000019208	calmodulin regulated spectrin-associated protein 1a [Source:ZFIN;Acc:ZDB-GENE-060518-4]	0.0382965
tert	-1.06266	2.76807	5.7819	ENSDARG00000042637	telomerase reverse transcriptase [Source:ZFIN;Acc:ZDB-GENE-080405-1]	1.41397e-08
gins4	-1.06266	8.93164	18.6562	ENSDARG00000016044	GINS complex subunit 4 (Sld5 homolog) [Source:ZFIN;Acc:ZDB-GENE-040801-59]	0.000142716
unknown	-1.06266	9.02524	18.8517	ENSDARG00000013400	unknown	0.326264
tmem163a	-1.06266	12.2538	25.5955	ENSDARG00000079858	transmembrane protein 163a [Source:ZFIN;Acc:ZDB-GENE-081104-429]	8.83534e-06
xrcc4	-1.06266	8.4202	17.5879	ENSDARG00000010732	X-ray repair complementing defective repair in Chinese hamster cells 4 [Source:ZFIN;Acc:ZDB-GENE-040426-1755]	0.0372899
RNF5	-1.06266	3.34937	6.99609	ENSDARG00000075606	ring finger protein 5, E3 ubiquitin protein ligase [Source:HGNC Symbol;Acc:HGNC:10068]	9.71757e-92
kmt2cb	-1.06242	11.306	23.6118	ENSDARG00000075560	lysine (K)-specific methyltransferase 2Cb [Source:ZFIN;Acc:ZDB-GENE-070705-340]	5.75577e-09
hmbox1b	-1.06083	10.949	22.8411	ENSDARG00000018913	homeobox containing 1 b [Source:ZFIN;Acc:ZDB-GENE-090908-4]	0.00138268
tango2	-1.06034	13.8353	28.8525	ENSDARG00000056550	transport and golgi organization 2 homolog (Drosophila) [Source:ZFIN;Acc:ZDB-GENE-040808-42]	4.53391e-06
trit1	-1.05999	4.96748	10.3567	ENSDARG00000032876	tRNA isopentenyltransferase 1 [Source:ZFIN;Acc:ZDB-GENE-060503-297]	0.000944262
si:ch211-114c12.2	-1.05787	13.4639	28.0299	ENSDARG00000028542	si:ch211-114c12.2 [Source:ZFIN;Acc:ZDB-GENE-030131-8522]	0.210416
vta1	-1.05772	11.7575	24.4748	ENSDARG00000013732	Vps20-associated 1 homolog (S. cerevisiae) [Source:ZFIN;Acc:ZDB-GENE-040426-2154]	0.0149523
boc	-1.05701	13.5737	28.2417	ENSDARG00000074335	brother of CDO [Source:ZFIN;Acc:ZDB-GENE-030131-6560]	0.00783609
cbx6a	-1.05652	22.6149	47.0368	ENSDARG00000071051	chromobox homolog 6a [Source:ZFIN;Acc:ZDB-GENE-040808-26]	1.22203e-05
usp3	-1.05578	11.218	23.3203	ENSDARG00000045641	ubiquitin specific peptidase 3 [Source:ZFIN;Acc:ZDB-GENE-030131-5142]	0.0231274
dph1	-1.05577	3.34777	6.95946	ENSDARG00000057973	DPH1 homolog (S. cerevisiae) [Source:ZFIN;Acc:ZDB-GENE-050417-411]	0.172541
si:ch1073-392o20.2	-1.05577	4.13867	8.60361	ENSDARG00000041346	si:ch1073-392o20.2 [Source:ZFIN;Acc:ZDB-GENE-091204-431]	0.000666463
zmiz2	-1.05577	16.543	34.3902	ENSDARG00000079812	zinc finger, MIZ-type containing 2 [Source:ZFIN;Acc:ZDB-GENE-090313-285]	0.180431
ATG2A	-1.05577	9.73743	20.2425	ENSDARG00000087010	autophagy related 2A [Source:HGNC Symbol;Acc:HGNC:29028]	6.57732e-05
cacna1da	-1.05536	12.8608	26.7278	ENSDARG00000024004	calcium channel, voltage-dependent, L type, alpha 1D subunit, a [Source:ZFIN;Acc:ZDB-GENE-030616-135]	1.93191e-05
gadd45ba	-1.05511	32.8276	68.2119	ENSDARG00000027744	growth arrest and DNA-damage-inducible, beta a [Source:ZFIN;Acc:ZDB-GENE-040426-1971]	3.94118e-52
trim62	-1.05511	11.0345	22.9284	ENSDARG00000060901	tripartite motif containing 62 [Source:ZFIN;Acc:ZDB-GENE-070112-502]	0.0607733
pparg	-1.05409	4.76866	9.90166	ENSDARG00000031848	peroxisome proliferator activated receptor gamma [Source:ZFIN;Acc:ZDB-GENE-990415-213]	0.167363
XKR4	-1.0536	50.8608	105.572	ENSDARG00000088323	XK, Kell blood group complex subunit-related family, member 4 [Source:HGNC Symbol;Acc:HGNC:29394]	1.42204e-05
trappc12	-1.05332	7.44215	15.4447	ENSDARG00000060101	trafficking protein particle complex 12 [Source:ZFIN;Acc:ZDB-GENE-070112-1282]	0.000784455
mfn1b	-1.05268	34.6075	71.7889	ENSDARG00000005121	mitofusin 1b [Source:ZFIN;Acc:ZDB-GENE-040426-1553]	1.31266e-14
ncl1	-1.05227	10.3621	21.4889	ENSDARG00000058861	nicalin [Source:ZFIN;Acc:ZDB-GENE-030131-8788]	4.3268e-06
fxr1	-1.0513	7.47779	15.497	ENSDARG00000022968	fragile X mental retardation, autosomal homolog 1 [Source:ZFIN;Acc:ZDB-GENE-030131-5431]	0.0333112
si:ch211-113a14.19	-1.0513	6.01895	12.4736	ENSDARG00000070286	si:ch211-113a14.19 [Source:ZFIN;Acc:ZDB-GENE-121214-198]	0.00167125
si:ch211-1e14.1	-1.05085	3.67607	7.6159	ENSDARG00000063361	si:ch211-1e14.1 [Source:ZFIN;Acc:ZDB-GENE-050420-149]	0.000113463
nfyc	-1.05085	66.8271	138.449	ENSDARG00000070151	nuclear transcription factor Y, gamma [Source:ZFIN;Acc:ZDB-GENE-030131-2165]	3.30157e-10
h1f0	-1.05081	147.068	304.68	ENSDARG00000038559	H1 histone family, member 0 [Source:ZFIN;Acc:ZDB-GENE-030131-337]	0.0203224
ttbk2	-1.05073	12.6997	26.3086	ENSDARG00000005670	tau tubulin kinase 2 [Source:ZFIN;Acc:ZDB-GENE-120928-3]	2.1929e-11
CU570791.5	-1.0507	26.0635	53.9916	ENSDARG00000089638	Uncharacterized protein [Source:UniProtKB/TrEMBL;Acc:E7EYX1]	4.03273e-10
tmem104	-1.05014	4.96248	10.2759	ENSDARG00000088560	transmembrane protein 104 [Source:ZFIN;Acc:ZDB-GENE-070822-4]	2.1e-07
PLXNA2	-1.04992	22.5475	46.6828	ENSDARG00000060372	plexin A2 [Source:HGNC Symbol;Acc:HGNC:9100]	0.000670294
igfbp2a	-1.0496	18.3023	37.885	ENSDARG00000052470	insulin-like growth factor binding protein 2a [Source:ZFIN;Acc:ZDB-GENE-000125-12]	0.376546
CT955987.1	-1.0491	7.05521	14.5989	ENSDARG00000012649	Uncharacterized protein [Source:UniProtKB/TrEMBL;Acc:F1Q4Q6]	0.00203917
tet3	-1.04841	17.9874	37.2025	ENSDARG00000062646	tet methylcytosine dioxygenase 3 [Source:ZFIN;Acc:ZDB-GENE-060526-109]	0.231423
crebbpb	-1.04735	9.86917	20.3969	ENSDARG00000063102	CREB binding protein b [Source:ZFIN;Acc:ZDB-GENE-050302-102]	0.0324132
acta2	-1.0463	24.2865	50.1572	ENSDARG00000045180	actin, alpha 2, smooth muscle, aorta [Source:ZFIN;Acc:ZDB-GENE-030131-1229]	7.37193e-07
zgc:56585	-1.04584	3.87632	8.00291	ENSDARG00000026236	zgc:56585 [Source:ZFIN;Acc:ZDB-GENE-040426-1084]	0.318223
ikzf5	-1.04584	7.50345	15.4914	ENSDARG00000056491	IKAROS family zinc finger 5 [Source:ZFIN;Acc:ZDB-GENE-040801-209]	0.00424371
CDK14	-1.04584	13.5546	27.9844	ENSDARG00000074665	cyclin-dependent kinase 14 [Source:HGNC Symbol;Acc:HGNC:8883]	0.112611
CABZ01102527.1	-1.04584	17.957	37.0733	ENSDARG00000088555	Uncharacterized protein [Source:UniProtKB/TrEMBL;Acc:H9GYL7]	3.11926e-06
paqr7b	-1.04555	21.0997	43.5531	ENSDARG00000034907	progestin and adipoQ receptor family member VII, b [Source:ZFIN;Acc:ZDB-GENE-030728-2]	7.12543e-06
ctnnb1	-1.04444	184.798	381.157	ENSDARG00000014571	catenin (cadherin-associated protein), beta 1 [Source:ZFIN;Acc:ZDB-GENE-980526-362]	2.29656e-10
SIRT5 (2 of 2)	-1.04405	6.94446	14.3195	ENSDARG00000078690	sirtuin 5 [Source:HGNC Symbol;Acc:HGNC:14933]	0.043163
foxp4	-1.04306	16.5131	34.0269	ENSDARG00000076120	forkhead box P4 [Source:ZFIN;Acc:ZDB-GENE-101207-1]	0.0076676
BX664707.1	-1.0429	92.0419	189.64	ENSDARG00000063376	Uncharacterized protein [Source:UniProtKB/TrEMBL;Acc:F1RDY1]	0.00816907
zgc:66433	-1.04262	3.97754	8.19362	ENSDARG00000071697	zgc:66433 [Source:ZFIN;Acc:ZDB-GENE-030131-9832]	0.0253499
crmp1	-1.04262	18.3961	37.8955	ENSDARG00000056742	collapsin response mediator protein 1 [Source:ZFIN;Acc:ZDB-GENE-050720-1]	2.82891e-09
unknown	-1.04262	8.02741	16.5362	ENSDARG00000091634	unknown	0.345828
adam19b	-1.04262	6.08976	12.5447	ENSDARG00000067545	a disintegrin and metalloproteinase domain 19b [Source:ZFIN;Acc:ZDB-GENE-070705-541]	0.0130249
KCNH2 (2 of 2)	-1.04202	4.09715	8.43647	ENSDARG00000060053	potassium voltage-gated channel, subfamily H (eag-related), member 2 [Source:HGNC Symbol;Acc:HGNC:6251]	0.0147255
adamts8a	-1.04202	3.10598	6.39554	ENSDARG00000007709	ADAM metallopeptidase with thrombospondin type 1 motif, 8a [Source:ZFIN;Acc:ZDB-GENE-060526-202]	1.35202e-93
nup214	-1.04202	17.269	35.5587	ENSDARG00000016212	nucleoporin 214 [Source:ZFIN;Acc:ZDB-GENE-110203-3]	1.93784e-05
anapc1	-1.04168	3.70962	7.63671	ENSDARG00000075687	anaphase promoting complex subunit 1 [Source:ZFIN;Acc:ZDB-GENE-081107-12]	0.00249943
ranbp3a	-1.04081	9.13464	18.7934	ENSDARG00000008727	RAN binding protein 3a [Source:ZFIN;Acc:ZDB-GENE-040426-1132]	0.0223645
KCNAB2 (1 of 2)	-1.04022	17.0093	34.9805	ENSDARG00000062134	potassium voltage-gated channel, shaker-related subfamily, beta member 2 [Source:HGNC Symbol;Acc:HGNC:6229]	0.172419
FP236813.1	-1.04009	14.5914	30.0051	ENSDARG00000012040	Uncharacterized protein [Source:UniProtKB/TrEMBL;Acc:E7F0K2]	5.08108e-16
gpam	-1.03989	8.2289	16.9192	ENSDARG00000074169	glycerol-3-phosphate acyltransferase, mitochondrial [Source:ZFIN;Acc:ZDB-GENE-101026-1]	7.8786e-09
cstf2	-1.03952	28.9544	59.5169	ENSDARG00000090788	cleavage stimulation factor, 3' pre-RNA, subunit 2 [Source:ZFIN;Acc:ZDB-GENE-031118-2]	0.00293476
gltscr1	-1.03929	7.05005	14.4894	ENSDARG00000061159	glioma tumor suppressor candidate region gene 1 [Source:ZFIN;Acc:ZDB-GENE-031116-2]	6.75799e-14
bloc1s3	-1.03901	7.96851	16.3738	ENSDARG00000068828	biogenesis of lysosomal organelles complex-1, subunit 3 [Source:ZFIN;Acc:ZDB-GENE-050913-10]	0.000185551
ELFN2 (2 of 2)	-1.03815	9.68825	19.8956	ENSDARG00000077893	extracellular leucine-rich repeat and fibronectin type III domain containing 2 [Source:HGNC Symbol;Acc:HGNC:29396]	0.000248749
CABZ01088365.1	-1.03634	5.28376	10.8371	ENSDARG00000013390	Uncharacterized protein [Source:UniProtKB/TrEMBL;Acc:E7EZT0]	0.0036759
si:dkey-91i10.2	-1.03605	4.71956	9.67793	ENSDARG00000074034	si:dkey-91i10.2 [Source:ZFIN;Acc:ZDB-GENE-050208-441]	1.17952e-20
otx2	-1.03546	32.6012	66.8247	ENSDARG00000011235	orthodenticle homolog 2 [Source:ZFIN;Acc:ZDB-GENE-980526-406]	7.43638e-80
dusp6	-1.03511	44.1229	90.4195	ENSDARG00000070914	dual specificity phosphatase 6 [Source:ZFIN;Acc:ZDB-GENE-030613-1]	1.96358e-05
tbc1d9	-1.03443	46.2936	94.8233	ENSDARG00000059900	TBC1 domain family, member 9 (with GRAM domain) [Source:ZFIN;Acc:ZDB-GENE-060810-33]	1.3522e-09
zswim6	-1.03354	20.1404	41.2282	ENSDARG00000041129	zinc finger, SWIM-type containing 6 [Source:ZFIN;Acc:ZDB-GENE-060602-4]	8.85009e-09
wnk1b	-1.03302	24.7735	50.6942	ENSDARG00000039392	WNK lysine deficient protein kinase 1b [Source:ZFIN;Acc:ZDB-GENE-030131-2656]	2.7664e-05
znf516	-1.03276	6.25001	12.7871	ENSDARG00000070809	zinc finger protein 516 [Source:ZFIN;Acc:ZDB-GENE-060503-194]	1.94542e-20
rhbdl1	-1.03276	19.7319	40.3702	ENSDARG00000087040	rhomboid, veinlet-like 1 (Drosophila) [Source:ZFIN;Acc:ZDB-GENE-120529-2]	0.249781
taf5	-1.03024	2.75508	5.62688	ENSDARG00000018325	TAF5 RNA polymerase II, TATA box binding protein (TBP)-associated factor [Source:ZFIN;Acc:ZDB-GENE-051120-180]	5.46699e-07
LRFN3	-1.03024	6.63688	13.5549	ENSDARG00000039500	leucine rich repeat and fibronectin type III domain containing 3 [Source:HGNC Symbol;Acc:HGNC:28370]	0.435726
si:ch211-154o6.3	-1.03024	6.29975	12.8664	ENSDARG00000070489	si:ch211-154o6.3 [Source:ZFIN;Acc:ZDB-GENE-030131-1030]	0.00440087
CABZ01073098.2	-1.03024	7.65948	15.6434	ENSDARG00000091482	Uncharacterized protein [Source:UniProtKB/TrEMBL;Acc:H9GZB5]	0.114692
ankrd10a	-1.03024	6.43956	13.1519	ENSDARG00000037100	ankyrin repeat domain 10a [Source:ZFIN;Acc:ZDB-GENE-040426-700]	0.157233
anapc5	-1.03024	7.02203	14.3415	ENSDARG00000008461	anaphase promoting complex subunit 5 [Source:ZFIN;Acc:ZDB-GENE-030131-1574]	0.299511
rnf165a	-1.03024	10.1496	20.7292	ENSDARG00000077906	ring finger protein 165a [Source:ZFIN;Acc:ZDB-GENE-091118-64]	7.19589e-11
tradd	-1.03024	4.19448	8.56664	ENSDARG00000036057	tnfrsf1a-associated via death domain [Source:ZFIN;Acc:ZDB-GENE-000511-5]	3.16876e-07
dennd6aa	-1.03024	2.69547	5.50512	ENSDARG00000030239	DENN/MADD domain containing 6Aa [Source:ZFIN;Acc:ZDB-GENE-041010-63]	3.37903e-08
CABZ01010103.1	-1.02821	17.3714	35.4289	ENSDARG00000077668	Uncharacterized protein [Source:UniProtKB/TrEMBL;Acc:E7F3L1]	1.10607e-05
sfrp1a	-1.02599	14.066	28.6434	ENSDARG00000035521	secreted frizzled-related protein 1a [Source:ZFIN;Acc:ZDB-GENE-040310-5]	8.85613e-05
tcerg1a	-1.02583	10.9402	22.2758	ENSDARG00000025314	Transcription elongation regulator 1a (CA150)	3.92135e-08
RNF208	-1.02541	70.5858	143.68	ENSDARG00000078056	ring finger protein 208 [Source:HGNC Symbol;Acc:HGNC:25420]	1.55382e-07
megf11	-1.02519	5.85764	11.9216	ENSDARG00000062686	multiple EGF-like-domains 11 [Source:ZFIN;Acc:ZDB-GENE-060503-252]	2.55803e-05
NRD1 (1 of 2)	-1.02516	14.6483	29.8122	ENSDARG00000019596	nardilysin (N-arginine dibasic convertase) [Source:HGNC Symbol;Acc:HGNC:7995]	0.369254
tspan4a	-1.02497	26.0718	53.0537	ENSDARG00000089354	tetraspanin 4a [Source:ZFIN;Acc:ZDB-GENE-040718-38]	0.335761
KCNJ6	-1.02449	33.9843	69.132	ENSDARG00000058985	potassium inwardly-rectifying channel, subfamily J, member 6 [Source:HGNC Symbol;Acc:HGNC:6267]	5.70209e-22
apba1b	-1.02422	78.9883	160.651	ENSDARG00000074328	amyloid beta (A4) precursor protein-binding, family A, member 1b [Source:ZFIN;Acc:ZDB-GENE-070925-3]	0.0280664
NAV1 (1 of 3)	-1.02422	15.5704	31.6679	ENSDARG00000058771	neuron navigator 1 [Source:HGNC Symbol;Acc:HGNC:15989]	0.430856
shc1	-1.02271	11.8503	24.0766	ENSDARG00000075437	SHC (Src homology 2 domain containing) transforming protein 1 [Source:ZFIN;Acc:ZDB-GENE-030131-2538]	9.38988e-05
sema5ba	-1.02263	7.87469	15.9983	ENSDARG00000061471	sema domain, seven thrombospondin repeats (type 1 and type 1-like), transmembrane domain (TM) and short cytoplasmic domain, (semaphorin) 5Ba [Source:ZFIN;Acc:ZDB-GENE-070912-187]	0.206204
nbeab	-1.02258	3.73747	7.59285	ENSDARG00000010158	neurobeachin b [Source:ZFIN;Acc:ZDB-GENE-120329-2]	0.0095391
st18	-1.02142	7.32438	14.8678	ENSDARG00000091410	suppression of tumorigenicity 18 (breast carcinoma) (zinc finger protein) [Source:ZFIN;Acc:ZDB-GENE-041008-121]	0.146792
idi1	-1.02057	52.4841	106.476	ENSDARG00000019976	isopentenyl-diphosphate delta isomerase 1 [Source:ZFIN;Acc:ZDB-GENE-050913-44]	0.000435965
samd1a	-1.02004	17.1577	34.7954	ENSDARG00000059598	sterile alpha motif domain containing 1a [Source:ZFIN;Acc:ZDB-GENE-061013-517]	0.135626
snrpb	-1.01998	47.0053	95.3218	ENSDARG00000011125	small nuclear ribonucleoprotein polypeptides B and B1 [Source:ZFIN;Acc:ZDB-GENE-040426-1819]	8.38087e-05
fam149b1	-1.01935	18.8358	38.1802	ENSDARG00000061215	family with sequence similarity 149, member B1 [Source:ZFIN;Acc:ZDB-GENE-070112-2102]	0.0421133
ino80b	-1.01935	35.3171	71.5879	ENSDARG00000062749	INO80 complex subunit B [Source:ZFIN;Acc:ZDB-GENE-061013-69]	0.326948
HEATR5B (1 of 2)	-1.0191	9.2427	18.7318	ENSDARG00000059116	HEAT repeat containing 5B [Source:HGNC Symbol;Acc:HGNC:29273]	0.0978147
dgkd	-1.01856	8.21587	16.6445	100536469	PREDICTED: Danio rerio diacylglycerol kinase delta	0.0665603
papl	-1.01856	3.05803	6.19524	ENSDARG00000063667	iron/zinc purple acid phosphatase-like protein [Source:ZFIN;Acc:ZDB-GENE-070615-9]	0.151232
lcor	-1.01796	5.1722	10.474	ENSDARG00000070907	ligand dependent nuclear receptor corepressor [Source:ZFIN;Acc:ZDB-GENE-061201-6]	1.8302e-07
ciz1b	-1.01796	5.16229	10.4539	ENSDARG00000089461	cdkn1a interacting zinc finger protein 1b [Source:ZFIN;Acc:ZDB-GENE-040426-2933]	0.288164
tdrd3	-1.01796	3.7323	7.55811	ENSDARG00000025421	tudor domain containing 3 [Source:ZFIN;Acc:ZDB-GENE-040426-19]	0.001047
mapk4	-1.0173	5.68377	11.5047	ENSDARG00000017681	mitogen-activated protein kinase 4 [Source:ZFIN;Acc:ZDB-GENE-040426-2835]	0.181774
draxin	-1.01656	18.2006	36.8215	ENSDARG00000058256	dorsal inhibitory axon guidance protein [Source:ZFIN;Acc:ZDB-GENE-050913-20]	6.99056e-05
usp54a	-1.01652	27.3795	55.3896	ENSDARG00000077948	ubiquitin specific peptidase 54a [Source:ZFIN;Acc:ZDB-GENE-090828-2]	8.1142e-05
nrp1a	-1.01601	50.3549	101.834	ENSDARG00000071865	neuropilin 1a [Source:ZFIN;Acc:ZDB-GENE-030519-2]	2.80642e-06
abhd10b	-1.01574	3.93734	7.96107	ENSDARG00000075627	abhydrolase domain containing 10b [Source:ZFIN;Acc:ZDB-GENE-041111-196]	0.375902
farp2	-1.01574	6.55596	13.2558	ENSDARG00000016429	FERM, RhoGEF and pleckstrin domain protein 2 [Source:ZFIN;Acc:ZDB-GENE-030131-2993]	2.28722e-19
ogg1	-1.01574	2.92028	5.90463	ENSDARG00000060002	8-oxoguanine DNA glycosylase [Source:ZFIN;Acc:ZDB-GENE-070112-932]	0.252761
mb21d2b	-1.01538	9.52501	19.2542	ENSDARG00000027602	Mab-21 domain containing 2b [Source:ZFIN;Acc:ZDB-GENE-040426-1227]	0.000563721
cap1	-1.01525	26.1833	52.923	ENSDARG00000016350	Cap1 CAP, adenylate cyclase-associated protein 1 [Source:ZFIN;Acc:ZDB-GENE-030131-6459]	3.32472e-33
megf10	-1.01495	6.60431	13.3462	ENSDARG00000017229	multiple EGF-like-domains 10 [Source:ZFIN;Acc:ZDB-GENE-080506-1]	2.9676e-05
DUSP10	-1.01375	6.53889	13.203	ENSDARG00000052465	dual specificity phosphatase 10 [Source:HGNC Symbol;Acc:HGNC:3065]	0.0164569
adprhl1	-1.01375	2.86271	5.78025	ENSDARG00000041589	ADP-ribosylhydrolase like 1 [Source:ZFIN;Acc:ZDB-GENE-041010-126]	1.47459e-27
gria3b	-1.0133	63.0848	127.338	ENSDARG00000037498	glutamate receptor, ionotrophic, AMPA 3b [Source:ZFIN;Acc:ZDB-GENE-030616-53]	1.5574e-09
nlrx1	-1.01296	2.86025	5.77212	ENSDARG00000073724	NLR family member X1 [Source:ZFIN;Acc:ZDB-GENE-071119-3]	0.362772
map3k10	-1.01254	7.04647	14.216	ENSDARG00000055672	mitogen-activated protein kinase kinase kinase 10 [Source:ZFIN;Acc:ZDB-GENE-050419-112]	1.01087e-07
osbp	-1.01254	12.3035	24.8219	ENSDARG00000004634	oxysterol binding protein [Source:ZFIN;Acc:ZDB-GENE-090312-18]	0.0357248
atoh1c	-1.01113	5.04529	10.1687	ENSDARG00000039602	atonal homolog 1c [Source:ZFIN;Acc:ZDB-GENE-090805-1]	0.0103809
timm10b	-1.01113	4.27483	8.61588	ENSDARG00000043898	translocase of inner mitochondrial membrane 10 homolog B (yeast) [Source:ZFIN;Acc:ZDB-GENE-050417-370]	0.258691
zbtb20	-1.01113	25.2265	50.8437	ENSDARG00000005586	zinc finger and BTB domain containing 20 [Source:ZFIN;Acc:ZDB-GENE-070112-1992]	0.032777
FIBCD1 (2 of 2)	-1.01085	20.2337	40.7729	ENSDARG00000074640	fibrinogen C domain containing 1 [Source:HGNC Symbol;Acc:HGNC:25922]	0.105521
astn1	-1.01023	24.4974	49.3437	ENSDARG00000068323	astrotactin 1 [Source:ZFIN;Acc:ZDB-GENE-050320-140]	0.0262566
ADAM23 (2 of 2)	-1.0096	16.7701	33.7642	ENSDARG00000074197	ADAM metallopeptidase domain 23 [Source:HGNC Symbol;Acc:HGNC:202]	2.53426e-05
slc13a4	-1.00902	30.3749	61.1309	ENSDARG00000059053	solute carrier family 13 (sodium/sulfate symporter), member 4 [Source:ZFIN;Acc:ZDB-GENE-070424-71]	2.76076e-07
sox9a	-1.00872	52.8557	106.352	ENSDARG00000003293	SRY-box containing gene 9a [Source:ZFIN;Acc:ZDB-GENE-001103-1]	2.58224e-08
jph2	-1.00854	3.91318	7.87284	ENSDARG00000028625	junctophilin 2 [Source:ZFIN;Acc:ZDB-GENE-030131-9848]	0.184206
chdh	-1.00812	8.96317	18.0275	ENSDARG00000075162	choline dehydrogenase [Source:ZFIN;Acc:ZDB-GENE-120111-1]	9.08676e-06
chst8	-1.00802	18.1517	36.5058	ENSDARG00000044577	carbohydrate (N-acetylgalactosamine 4-0) sulfotransferase 8 [Source:ZFIN;Acc:ZDB-GENE-090410-1]	0.217219
hey1	-1.00752	4.59604	9.24012	ENSDARG00000070538	hairy/enhancer-of-split related with YRPW motif 1 [Source:ZFIN;Acc:ZDB-GENE-000607-70]	0.00168021
GRM5 (2 of 2)	-1.00752	6.69068	13.4513	ENSDARG00000075227	glutamate receptor, metabotropic 5 [Source:HGNC Symbol;Acc:HGNC:4597]	5.97097e-10
rbm15	-1.00725	13.515	27.1661	ENSDARG00000073847	RNA binding motif protein 15 [Source:ZFIN;Acc:ZDB-GENE-041008-192]	1.78423e-07
akt1s1	-1.00681	17.9463	36.0624	ENSDARG00000074667	AKT1 substrate 1 (proline-rich) [Source:ZFIN;Acc:ZDB-GENE-030131-482]	0.232303
tmem160	-1.00639	13.3305	26.7793	ENSDARG00000069649	transmembrane protein 160 [Source:ZFIN;Acc:ZDB-GENE-060503-851]	0.411879
ralgps1	-1.00618	72.3551	145.331	ENSDARG00000068370	Ral GEF with PH domain and SH3 binding motif 1 [Source:ZFIN;Acc:ZDB-GENE-070720-16]	0.0123815
efna5b	-1.00599	10.9324	21.9558	ENSDARG00000057223	ephrin A5b [Source:ZFIN;Acc:ZDB-GENE-980526-186]	7.64562e-05
BRINP1	-1.00572	32.0914	64.4377	ENSDARG00000078302	bone morphogenetic protein/retinoic acid inducible neural-specific 1 [Source:HGNC Symbol;Acc:HGNC:2687]	0.345934
zfand4	-1.00461	10.1815	20.4281	ENSDARG00000076703	zinc finger, AN1-type domain 4 [Source:ZFIN;Acc:ZDB-GENE-090312-102]	4.5644e-08
mab21l1	-1.00435	60.6438	121.654	ENSDARG00000055089	mab-21-like 1 [Source:ZFIN;Acc:ZDB-GENE-020516-1]	0.00160655
ATXN7	-1.00425	4.42508	8.87624	ENSDARG00000074804	ataxin 7 [Source:HGNC Symbol;Acc:HGNC:10560]	1.44508e-09
CABZ01084615.1	-1.00366	20.7924	41.6903	ENSDARG00000076795	Uncharacterized protein [Source:UniProtKB/TrEMBL;Acc:E7F711]	0.0487814
TARS2 (1 of 2)	-1.00313	11.8927	23.8371	ENSDARG00000075385	threonyl-tRNA synthetase 2, mitochondrial (putative) [Source:HGNC Symbol;Acc:HGNC:30740]	0.000536188
unknown	-1.00223	4.86681	9.74865	ENSDARG00000089443	unknown	0.343376
rxraa	-1.00138	12.6038	25.2318	ENSDARG00000057737	retinoid X receptor, alpha a [Source:ZFIN;Acc:ZDB-GENE-070314-2]	0.0356418
cnnm1	-1.00109	5.42867	10.8656	ENSDARG00000078087	cyclin M1 [Source:ZFIN;Acc:ZDB-GENE-090312-51]	0.366685
fam193b	-1.00032	6.63078	13.2645	ENSDARG00000079512	family with sequence similarity 193, member B [Source:ZFIN;Acc:ZDB-GENE-111102-1]	0.237023
acsbg2	-0.999467	46.7043	93.3742	ENSDARG00000004094	acyl-CoA synthetase bubblegum family member 2 [Source:ZFIN;Acc:ZDB-GENE-030131-7099]	0.0012907
C3 (1 of 9)	-0.999291	111.196	222.284	ENSDARG00000001818	complement component 3 [Source:HGNC Symbol;Acc:HGNC:1318]	1.7948e-13
zbtb10	-0.999212	11.0842	22.1563	ENSDARG00000077101	zinc finger and BTB domain containing 10 [Source:ZFIN;Acc:ZDB-GENE-030429-10]	2.17304e-14
arsa	-0.998988	19.1827	38.3386	ENSDARG00000042270	arylsulfatase A [Source:ZFIN;Acc:ZDB-GENE-050320-118]	1.03778e-09
gfra2b	-0.998531	17.1858	34.3366	ENSDARG00000044015	glial cell line derived neurotrophic factor family receptor alpha 2b [Source:ZFIN;Acc:ZDB-GENE-091204-26]	0.00037314
pcdh18b	-0.998206	5.81724	11.62	ENSDARG00000052494	protocadherin 18b [Source:ZFIN;Acc:ZDB-GENE-080804-1]	0.379831
nr4a3	-0.997922	6.06417	12.1109	ENSDARG00000055854	nuclear receptor subfamily 4, group A, member 3 [Source:ZFIN;Acc:ZDB-GENE-070824-4]	0.00154712
dab1a	-0.997884	31.2324	62.3733	ENSDARG00000059939	disabled homolog 1a (Drosophila) [Source:ZFIN;Acc:ZDB-GENE-060528-1]	4.04573e-22
CABZ01084569.1	-0.997536	13.2452	26.4452	ENSDARG00000036619	Uncharacterized protein [Source:UniProtKB/TrEMBL;Acc:E7F3U6]	0.101336
hmgxb4a	-0.997349	8.9154	17.7981	ENSDARG00000075783	HMG box domain containing 4a [Source:ZFIN;Acc:ZDB-GENE-070912-675]	7.79044e-07
MIDN (2 of 2)	-0.99707	3.06345	6.11447	ENSDARG00000087923	midnolin [Source:HGNC Symbol;Acc:HGNC:16298]	0.0998361
dachc	-0.996837	11.2402	22.4311	ENSDARG00000003142	dachshund c [Source:ZFIN;Acc:ZDB-GENE-020402-5]	2.68454e-12
GIGYF1 (1 of 3)	-0.996243	23.5993	47.0759	ENSDARG00000075647	GRB10 interacting GYF protein 1 [Source:HGNC Symbol;Acc:HGNC:9126]	0.147865
tamm41	-0.995808	7.14064	14.2398	ENSDARG00000040113	TAM41, mitochondrial translocator assembly and maintenance protein, homolog (S. cerevisiae) [Source:ZFIN;Acc:ZDB-GENE-051030-99]	0.0570576
notch1a	-0.995474	19.3115	38.502	ENSDARG00000044841	notch homolog 1a [Source:ZFIN;Acc:ZDB-GENE-990415-173]	0.211048
SGIP1 (1 of 2)	-0.995233	10.3867	20.705	ENSDARG00000077269	SH3-domain GRB2-like (endophilin) interacting protein 1 [Source:HGNC Symbol;Acc:HGNC:25412]	2.76269e-08
H3F3A (2 of 2)	-0.995123	367.386	732.292	ENSDARG00000068436	H3 histone, family 3A [Source:HGNC Symbol;Acc:HGNC:4764]	0.0018718
SGSM1 (2 of 2)	-0.994574	19.2042	38.2642	ENSDARG00000075376	small G protein signaling modulator 1 [Source:HGNC Symbol;Acc:HGNC:29410]	0.16659
DST	-0.993955	336.394	669.975	ENSDARG00000024748	dystonin [Source:HGNC Symbol;Acc:HGNC:1090]	0.234694
dut	-0.993714	9.7177	19.3509	ENSDARG00000086768	dUTP pyrophosphatase [Source:ZFIN;Acc:ZDB-GENE-041010-93]	0.000448263
cerk	-0.993714	3.21077	6.39362	ENSDARG00000069169	ceramide kinase [Source:ZFIN;Acc:ZDB-GENE-041210-210]	0.272883
opn3	-0.993713	4.70858	9.37621	ENSDARG00000052775	opsin 3 [Source:ZFIN;Acc:ZDB-GENE-080227-16]	0.0386086
si:dkey-103i16.2	-0.993712	2.94666	5.86769	ENSDARG00000008915	si:dkey-103i16.2 [Source:ZFIN;Acc:ZDB-GENE-060503-141]	7.88766e-13
USP54 (1 of 2)	-0.993007	34.2276	68.1243	ENSDARG00000077749	ubiquitin specific peptidase 54 [Source:HGNC Symbol;Acc:HGNC:23513]	0.157913
nfil3-6	-0.993007	81.7173	162.644	ENSDARG00000087188	nuclear factor, interleukin 3 regulated, member 6 [Source:ZFIN;Acc:ZDB-GENE-040704-63]	0.00917991
nup133	-0.992723	8.99806	17.9056	ENSDARG00000010078	nucleoporin 133 [Source:ZFIN;Acc:ZDB-GENE-040426-2941]	4.83331e-07
terfa	-0.992437	6.91055	13.7488	ENSDARG00000039302	telomeric repeat binding factor a [Source:ZFIN;Acc:ZDB-GENE-020419-38]	0.00110933
tmem11	-0.991765	13.8477	27.5378	ENSDARG00000070866	transmembrane protein 11 [Source:ZFIN;Acc:ZDB-GENE-050417-37]	8.27058e-06
vps54	-0.991507	6.91047	13.7398	ENSDARG00000002980	vacuolar protein sorting 54 homolog (S. cerevisiae) [Source:ZFIN;Acc:ZDB-GENE-081022-176]	0.0048398
pvrl1b	-0.99096	32.5086	64.611	ENSDARG00000086034	poliovirus receptor-related 1b [Source:ZFIN;Acc:ZDB-GENE-090224-2]	4.30254e-49
ap4e1	-0.990243	2.60524	5.17536	ENSDARG00000075000	adaptor-related protein complex 4, epsilon 1 subunit [Source:ZFIN;Acc:ZDB-GENE-061221-3]	0.00774174
tmod4	-0.9896	3.58481	7.11812	ENSDARG00000020890	tropomodulin 4 (muscle) [Source:ZFIN;Acc:ZDB-GENE-991019-9]	7.79352e-06
bambia	-0.989597	4.7613	9.45418	ENSDARG00000055381	BMP and activin membrane-bound inhibitor (Xenopus laevis) homolog a [Source:ZFIN;Acc:ZDB-GENE-010416-1]	0.162537
GBF1 (1 of 2)	-0.9888	9.25739	18.3716	ENSDARG00000027016	golgi brefeldin A resistant guanine nucleotide exchange factor 1 [Source:HGNC Symbol;Acc:HGNC:4181]	0.174087
zgc:153952	-0.98866	5.59783	11.108	ENSDARG00000015922	zgc:153952 [Source:ZFIN;Acc:ZDB-GENE-061103-427]	0.0353078
gro1	-0.988344	33.0716	65.611	ENSDARG00000069006	groucho 1 [Source:ZFIN;Acc:ZDB-GENE-990415-85]	0.0163364
EPHB3 (2 of 2)	-0.98793	8.10406	16.0731	ENSDARG00000033589	EPH receptor B3 [Source:HGNC Symbol;Acc:HGNC:3394]	9.09144e-30
AMBRA1 (1 of 2)	-0.987862	3.63396	7.20703	ENSDARG00000008322	autophagy/beclin-1 regulator 1 [Source:HGNC Symbol;Acc:HGNC:25990]	4.2423e-07
med25	-0.987716	15.6798	31.0938	ENSDARG00000038005	mediator of RNA polymerase II transcription, subunit 25 homolog (yeast) [Source:ZFIN;Acc:ZDB-GENE-040426-2850]	0.00653285
brpf3	-0.987172	7.13643	14.1465	ENSDARG00000074238	bromodomain and PHD finger containing, 3 [Source:ZFIN;Acc:ZDB-GENE-081104-468]	7.81339e-08
pbx2	-0.987171	11.0657	21.9355	ENSDARG00000019717	pre-B-cell leukemia transcription factor 2 [Source:ZFIN;Acc:ZDB-GENE-000405-5]	0.113801
igf3	-0.987171	8.21634	16.2872	ENSDARG00000058058	insulin-like growth factor 3 [Source:ZFIN;Acc:ZDB-GENE-080611-1]	0.223114
exoc7	-0.987056	36.6418	72.6289	ENSDARG00000087229	exocyst complex component 7 [Source:ZFIN;Acc:ZDB-GENE-040426-2752]	0.000592645
elovl1b	-0.986518	28.5991	56.6662	ENSDARG00000058356	elongation of very long chain fatty acids (FEN1/Elo2, SUR4/Elo3, yeast)-like 1b [Source:ZFIN;Acc:ZDB-GENE-040426-2755]	0.0741945
ABI3 (1 of 2)	-0.986296	7.52855	14.9147	ENSDARG00000060072	ABI family, member 3 [Source:HGNC Symbol;Acc:HGNC:29859]	2.4507e-06
med13b	-0.985572	5.34265	10.579	ENSDARG00000003910	mediator complex subunit 13b [Source:ZFIN;Acc:ZDB-GENE-030131-3529]	0.128123
arhgap39	-0.985452	21.6098	42.786	ENSDARG00000073853	Rho GTPase activating protein 39 [Source:ZFIN;Acc:ZDB-GENE-041014-247]	8.61419e-09
si:ch73-387g8.1	-0.985313	9.78052	19.3629	ENSDARG00000079878	si:ch73-387g8.1 [Source:ZFIN;Acc:ZDB-GENE-131125-107]	4.39076e-07
si:ch211-80h18.1	-0.985152	16.4931	32.6484	ENSDARG00000078522	si:ch211-80h18.1 [Source:ZFIN;Acc:ZDB-GENE-070705-257]	2.27903e-06
srgap3	-0.984219	27.5063	54.4141	ENSDARG00000060309	SLIT-ROBO Rho GTPase activating protein 3 [Source:ZFIN;Acc:ZDB-GENE-060524-4]	0.00131711
emc4	-0.983847	53.8535	106.508	ENSDARG00000039268	ER membrane protein complex subunit 4 [Source:ZFIN;Acc:ZDB-GENE-040426-1891]	0.241054
acanb	-0.983354	16.8579	33.329	ENSDARG00000045799	aggrecan b [Source:ZFIN;Acc:ZDB-GENE-100422-16]	0.39118
raph1	-0.983242	15.8686	31.3708	ENSDARG00000006301	Ras association (RalGDS/AF-6) and pleckstrin homology domains 1 [Source:ZFIN;Acc:ZDB-GENE-070912-156]	0.33875
hsd17b7	-0.982933	4.15211	8.20656	ENSDARG00000091751	hydroxysteroid (17-beta) dehydrogenase 7 [Source:ZFIN;Acc:ZDB-GENE-061013-378]	0.234698
TENM2 (2 of 3)	-0.981933	9.77864	19.3139	ENSDARG00000037122	teneurin transmembrane protein 2 [Source:HGNC Symbol;Acc:HGNC:29943]	0.0252088
lzts3b	-0.9819	21.8655	43.1858	ENSDARG00000058558	leucine zipper, putative tumor suppressor family member 3b [Source:ZFIN;Acc:ZDB-GENE-110411-249]	0.0282876
CR631124.1	-0.98133	14.5765	28.7783	ENSDARG00000088837	Uncharacterized protein [Source:UniProtKB/TrEMBL;Acc:E7F1H4]	4.50373e-10
stag1a	-0.981134	13.6055	26.8576	ENSDARG00000061205	stromal antigen 1a [Source:ZFIN;Acc:ZDB-GENE-070912-448]	2.45731e-37
cbfa2t2	-0.98101	150.583	297.228	ENSDARG00000074337	core-binding factor, runt domain, alpha subunit 2; translocated to, 2 [Source:ZFIN;Acc:ZDB-GENE-070209-1]	0
unknown	-0.980852	15.2244	30.0473	ENSDARG00000078665	unknown	0.0417537
ccr9a	-0.980487	6.65362	13.1285	ENSDARG00000055186	chemokine (C-C motif) receptor 9a [Source:ZFIN;Acc:ZDB-GENE-060130-125]	0.2678
fam213aa	-0.980486	11.7673	23.2185	ENSDARG00000057378	family with sequence similarity 213, member Aa [Source:ZFIN;Acc:ZDB-GENE-030131-2459]	6.81557e-09
zgc:55461	-0.979165	11.7767	23.2157	ENSDARG00000041723	zgc:55461 [Source:ZFIN;Acc:ZDB-GENE-040426-2879]	0.424634
plxnb2b	-0.978608	7.43787	14.6568	ENSDARG00000036985	plexin b2b [Source:ZFIN;Acc:ZDB-GENE-080902-1]	0.331222
gadd45aa	-0.977772	4.04699	7.97023	ENSDARG00000043581	growth arrest and DNA-damage-inducible, alpha, a [Source:ZFIN;Acc:ZDB-GENE-040426-1501]	3.71482e-06
lhx2b	-0.977772	11.2745	22.2042	ENSDARG00000031222	LIM homeobox 2b [Source:ZFIN;Acc:ZDB-GENE-051220-1]	0.0741945
slc25a25a	-0.97777	2.72096	5.35871	ENSDARG00000010572	solute carrier family 25 (mitochondrial carrier; phosphate carrier), member 25a [Source:ZFIN;Acc:ZDB-GENE-040426-2396]	0.0485036
dyrk1aa	-0.975847	15.5351	30.5544	ENSDARG00000063570	dual-specificity tyrosine-(Y)-phosphorylation regulated kinase 1A, a [Source:ZFIN;Acc:ZDB-GENE-050302-29]	0.00155811
ubc	-0.975501	175.166	344.433	ENSDARG00000067755	ubiquitin C [Source:ZFIN;Acc:ZDB-GENE-061110-88]	0.442752
nlgn4b	-0.975377	3.84435	7.55859	ENSDARG00000077761	neuroligin 4b [Source:ZFIN;Acc:ZDB-GENE-100309-1]	1.03257e-11
wapala	-0.974873	6.56997	12.9131	ENSDARG00000044144	wings apart-like homolog a (Drosophila) [Source:ZFIN;Acc:ZDB-GENE-131010-1]	0.435546
zgc:66447	-0.974282	3.58527	7.04385	ENSDARG00000025577	zgc:66447 [Source:ZFIN;Acc:ZDB-GENE-030131-4748]	0.205507
slc44a1b	-0.973996	41.1543	80.8383	ENSDARG00000090982	solute carrier family 44, member 1b [Source:ZFIN;Acc:ZDB-GENE-050309-63]	0.000317326
atrip	-0.973251	4.39403	8.62662	ENSDARG00000063076	ATR interacting protein [Source:ZFIN;Acc:ZDB-GENE-050208-331]	2.56605e-07
ntng1a	-0.972755	6.2862	12.3372	ENSDARG00000014973	netrin g1a [Source:ZFIN;Acc:ZDB-GENE-091118-13]	0.000390906
CABZ01064535.1	-0.972754	8.91184	17.4902	ENSDARG00000087941	Uncharacterized protein [Source:UniProtKB/TrEMBL;Acc:E7F5I1]	1.49743e-15
KIF21B	-0.972754	3.5417	6.95088	ENSDARG00000009733	Uncharacterized protein [Source:UniProtKB/TrEMBL;Acc:E7F2W9]	4.82614e-07
mkl2a	-0.972463	11.1985	21.9735	ENSDARG00000088307	MKL/myocardin-like 2a [Source:ZFIN;Acc:ZDB-GENE-130531-36]	0.100238
FNDC3A	-0.971994	5.44008	10.671	ENSDARG00000067569	fibronectin type III domain containing 3A [Source:HGNC Symbol;Acc:HGNC:20296]	0.241768
cdr2a	-0.971345	5.28625	10.3646	ENSDARG00000035952	cerebellar degeneration-related protein 2a [Source:ZFIN;Acc:ZDB-GENE-101203-5]	0.191282
tnr	-0.970839	18.0191	35.3171	ENSDARG00000020771	tenascin R (restrictin, janusin) [Source:ZFIN;Acc:ZDB-GENE-030804-1]	0.148009
SYNGAP1 (2 of 2)	-0.970468	22.5619	44.2095	ENSDARG00000069765	synaptic Ras GTPase activating protein 1 [Source:HGNC Symbol;Acc:HGNC:11497]	0.0793409
tmem63bb	-0.970297	3.77682	7.39971	ENSDARG00000078744	transmembrane protein 63Bb [Source:ZFIN;Acc:ZDB-GENE-030131-7663]	5.20045e-11
stc2a	-0.970296	6.91531	13.5488	ENSDARG00000056680	stanniocalcin 2a [Source:ZFIN;Acc:ZDB-GENE-041008-14]	0.00499104
nup93	-0.969311	54.7255	107.147	ENSDARG00000003487	nucleoporin 93 [Source:ZFIN;Acc:ZDB-GENE-990415-46]	0.00256261
syt7b	-0.96884	3.36244	6.58119	ENSDARG00000078060	synaptotagmin VIIb [Source:ZFIN;Acc:ZDB-GENE-090601-6]	1.58804e-09
cyb561d1	-0.968839	6.87964	13.4653	ENSDARG00000055295	cytochrome b-561 domain containing 1 [Source:ZFIN;Acc:ZDB-GENE-040912-157]	3.21641e-05
tm2d3	-0.968839	6.29975	12.3303	ENSDARG00000076618	TM2 domain containing 3 [Source:ZFIN;Acc:ZDB-GENE-070620-20]	0.000127794
CU467642.1	-0.968839	7.68334	15.0383	ENSDARG00000075899	Uncharacterized protein [Source:UniProtKB/TrEMBL;Acc:E7F0W8]	0.220651
sema4ga	-0.965699	4.58451	8.95359	ENSDARG00000076595	sema domain, immunoglobulin domain (Ig), transmembrane domain (TM) and short cytoplasmic domain, (semaphorin) 4Ga [Source:ZFIN;Acc:ZDB-GENE-060503-381]	0.0592677
rps14	-0.96518	753.007	1470.1	ENSDARG00000036629	ribosomal protein S14 [Source:ZFIN;Acc:ZDB-GENE-030131-8631]	0.000386368
PFKL (2 of 2)	-0.964848	87.4282	170.647	ENSDARG00000060504	phosphofructokinase, liver [Source:HGNC Symbol;Acc:HGNC:8876]	3.00576e-05
acvr2b	-0.964787	5.73226	11.1881	ENSDARG00000044422	activin receptor IIb [Source:ZFIN;Acc:ZDB-GENE-980526-549]	0.00149159
flna	-0.964238	14.549	28.3857	ENSDARG00000074201	filamin A, alpha (actin binding protein 280) [Source:ZFIN;Acc:ZDB-GENE-030131-2145]	0.169789
SHANK2 (1 of 2)	-0.964212	3.43	6.69192	ENSDARG00000061019	SH3 and multiple ankyrin repeat domains 2 [Source:HGNC Symbol;Acc:HGNC:14295]	7.36233e-22
rereb	-0.963951	32.8006	63.9823	ENSDARG00000075670	arginine-glutamic acid dipeptide (RE) repeats b [Source:ZFIN;Acc:ZDB-GENE-070212-3]	3.55841e-09
spire2	-0.963629	12.8085	24.9792	ENSDARG00000003084	spire homolog 2 (Drosophila) [Source:ZFIN;Acc:ZDB-GENE-041114-29]	1.89502e-06
anapc10	-0.963126	5.4022	10.5318	ENSDARG00000090152	anaphase promoting complex subunit 10 [Source:ZFIN;Acc:ZDB-GENE-060224-2]	0.0058036
ARHGEF10L (2 of 2)	-0.962552	12.243	23.8586	ENSDARG00000088630	Rho guanine nucleotide exchange factor (GEF) 10-like [Source:HGNC Symbol;Acc:HGNC:25540]	4.6389e-07
golga7ba	-0.962425	38.586	75.1879	ENSDARG00000036295	golgin A7 family, member Ba [Source:ZFIN;Acc:ZDB-GENE-050417-14]	0.0196024
ypel1	-0.96113	58.9945	114.853	ENSDARG00000035630	yippee-like 1 (Drosophila) [Source:ZFIN;Acc:ZDB-GENE-040808-41]	0.295965
KLHL7	-0.960978	4.06737	7.91766	ENSDARG00000073779	kelch-like family member 7 [Source:HGNC Symbol;Acc:HGNC:15646]	2.17312e-17
psma1	-0.960862	71.2015	138.592	ENSDARG00000074076	proteasome (prosome, macropain) subunit, alpha type, 1 [Source:ZFIN;Acc:ZDB-GENE-040801-15]	0.0695284
thbs1b	-0.960531	6.19099	12.0478	ENSDARG00000010785	thrombospondin 1b [Source:ZFIN;Acc:ZDB-GENE-020708-1]	0.000250052
pdcd2l	-0.960338	4.72041	9.18481	ENSDARG00000002754	programmed cell death 2-like [Source:ZFIN;Acc:ZDB-GENE-040426-967]	0.00289028
CABZ01007893.1	-0.960337	3.17652	6.18076	ENSDARG00000039724	Oxysterol-binding protein [Source:UniProtKB/TrEMBL;Acc:E7F3A1]	1.10485e-05
arhgap21a	-0.959817	12.3883	24.0961	ENSDARG00000075328	Rho GTPase activating protein 21a [Source:ZFIN;Acc:ZDB-GENE-090918-5]	0.0103922
btbd10b	-0.958505	13.9731	27.1538	ENSDARG00000020252	BTB (POZ) domain containing 10b [Source:ZFIN;Acc:ZDB-GENE-080104-5]	2.01529e-07
far1	-0.958505	7.06721	13.7337	ENSDARG00000006899	fatty acyl CoA reductase 1 [Source:ZFIN;Acc:ZDB-GENE-040426-2908]	0.392042
CABZ01115322.1	-0.958471	69.9499	135.93	ENSDARG00000010793	Uncharacterized protein [Source:UniProtKB/TrEMBL;Acc:F1R6F4]	0.00160231
SECISBP2L	-0.95809	25.3054	49.1617	ENSDARG00000078687	SECIS binding protein 2-like [Source:HGNC Symbol;Acc:HGNC:28997]	0.10181
TUBGCP6	-0.958088	2.74173	5.32645	ENSDARG00000089546	tubulin, gamma complex associated protein 6 [Source:HGNC Symbol;Acc:HGNC:18127]	0.172643
FAM155A (2 of 2)	-0.957594	17.1658	33.3371	ENSDARG00000086224	family with sequence similarity 155, member A [Source:HGNC Symbol;Acc:HGNC:33877]	3.06576e-11
RNF166 (2 of 2)	-0.957594	10.5255	20.4413	ENSDARG00000089538	ring finger protein 166 [Source:HGNC Symbol;Acc:HGNC:28856]	0.118547
slc2a1b	-0.957308	46.2313	89.7666	ENSDARG00000007412	solute carrier family 2 (facilitated glucose transporter), member 1b [Source:ZFIN;Acc:ZDB-GENE-090915-1]	0.0772443
CABZ01081359.1	-0.957308	9.31838	18.0933	ENSDARG00000079298	Uncharacterized protein [Source:UniProtKB/TrEMBL;Acc:H9GY28]	2.63541e-36
RIMBP2 (3 of 3)	-0.956818	5.68744	11.0395	ENSDARG00000088977	RIMS binding protein 2 [Source:HGNC Symbol;Acc:HGNC:30339]	5.13073e-05
dlgap1a	-0.956711	7.35338	14.272	ENSDARG00000014280	discs, large (Drosophila) homolog-associated protein 1a [Source:ZFIN;Acc:ZDB-GENE-030616-580]	0.00124535
blzf1	-0.95671	18.6162	36.1317	ENSDARG00000011299	basic leucine zipper nuclear factor 1 [Source:ZFIN;Acc:ZDB-GENE-010724-1]	0.14395
kcnj5	-0.955542	11.6863	22.6634	ENSDARG00000061014	potassium inwardly-rectifying channel, subfamily J, member 5 [Source:ZFIN;Acc:ZDB-GENE-120215-97]	0.0280309
CABZ01033130.1	-0.955277	7.79305	15.1104	ENSDARG00000076444	Uncharacterized protein [Source:UniProtKB/TrEMBL;Acc:E7EZX9]	0.0152802
CNTNAP3	-0.955155	12.2872	23.8222	ENSDARG00000067824	contactin associated protein-like 3 [Source:HGNC Symbol;Acc:HGNC:13834]	0.352335
WNK2	-0.955053	3.94478	7.64755	ENSDARG00000077051	WNK lysine deficient protein kinase 2 [Source:HGNC Symbol;Acc:HGNC:14542]	1.91523e-06
adamts1	-0.954896	5.02538	9.7414	ENSDARG00000041566	ADAM metallopeptidase with thrombospondin type 1 motif, 1 [Source:ZFIN;Acc:ZDB-GENE-070814-1]	1.55889e-88
ssx2ip	-0.954689	3.87866	7.51747	ENSDARG00000039521	synovial sarcoma, X breakpoint 2 interacting protein [Source:ZFIN;Acc:ZDB-GENE-040426-1756]	5.38951e-05
cacna2d2	-0.953199	23.2552	45.0258	ENSDARG00000039182	calcium channel, voltage-dependent, alpha 2/delta subunit 2 [Source:ZFIN;Acc:ZDB-GENE-050320-71]	0.00107426
nhp2l1b	-0.952236	13.4541	26.032	ENSDARG00000023299	NHP2 non-histone chromosome protein 2-like 1b (S. cerevisiae) [Source:ZFIN;Acc:ZDB-GENE-030131-9670]	0.0183281
ncam1a	-0.951671	46.6064	90.142	ENSDARG00000056181	neural cell adhesion molecule 1a [Source:ZFIN;Acc:ZDB-GENE-990415-31]	0.0497412
elk3	-0.951069	11.5021	22.237	ENSDARG00000018688	ELK3, ETS-domain protein [Source:ZFIN;Acc:ZDB-GENE-030716-2]	0.00351725
ASIC1 (2 of 2)	-0.950805	9.09134	17.5731	ENSDARG00000071637	acid-sensing (proton-gated) ion channel 1 [Source:HGNC Symbol;Acc:HGNC:100]	0.00393233
brd2b	-0.950386	8.05633	15.568	ENSDARG00000046087	bromodomain containing 2b [Source:ZFIN;Acc:ZDB-GENE-070220-1]	1.04567e-05
LAMP1 (1 of 2)	-0.949916	42.519	82.1364	ENSDARG00000077944	lysosomal-associated membrane protein 1 [Source:HGNC Symbol;Acc:HGNC:6499]	1.54364e-10
slitrk3b	-0.949621	3.60166	6.95612	ENSDARG00000074739	SLIT and NTRK-like family, member 3b [Source:ZFIN;Acc:ZDB-GENE-070912-352]	4.39926e-10
ccdc85al	-0.948626	18.6168	35.931	ENSDARG00000005343	coiled-coil domain containing 85A, like [Source:ZFIN;Acc:ZDB-GENE-040912-92]	0.00420531
inpp4b	-0.948153	20.3459	39.2553	ENSDARG00000075201	inositol polyphosphate-4-phosphatase, type II [Source:ZFIN;Acc:ZDB-GENE-090312-97]	4.65755e-10
snai1a	-0.947778	9.44962	18.2274	ENSDARG00000056995	snail homolog 1a (Drosophila) [Source:ZFIN;Acc:ZDB-GENE-990415-255]	0.0709094
mid1ip1b	-0.947046	72.0828	138.97	ENSDARG00000019302	MID1 interacting protein 1b [Source:ZFIN;Acc:ZDB-GENE-040426-1720]	0.291393
sema4e	-0.946653	9.03886	17.4215	ENSDARG00000052997	semaphorin 4e [Source:ZFIN;Acc:ZDB-GENE-990715-7]	7.19768e-07
CABZ01073099.1	-0.946409	9.25404	17.8332	ENSDARG00000089568	Uncharacterized protein [Source:UniProtKB/TrEMBL;Acc:H9GYK7]	0.0118445
PCDH9	-0.94612	11.3298	21.8289	ENSDARG00000063264	protocadherin 9 [Source:HGNC Symbol;Acc:HGNC:8661]	3.80501e-08
si:dkey-71l1.1	-0.945848	9.44962	18.203	ENSDARG00000052411	si:dkey-71l1.1 [Source:ZFIN;Acc:ZDB-GENE-070705-489]	5.11745e-08
nup155	-0.945789	9.81055	18.8975	ENSDARG00000001777	nucleoporin 155 [Source:ZFIN;Acc:ZDB-GENE-040426-711]	6.50715e-05
eif3ea	-0.94551	21.0485	40.5367	ENSDARG00000090697	eukaryotic translation initiation factor 3, subunit E, a [Source:ZFIN;Acc:ZDB-GENE-030131-3827]	7.83638e-10
BX897684.1	-0.945351	4.73414	9.11633	ENSDARG00000039881	Uncharacterized protein [Source:UniProtKB/TrEMBL;Acc:E7F291]	0.142232
sfrp5	-0.94535	12.3919	23.8626	ENSDARG00000039041	secreted frizzled-related protein 5 [Source:ZFIN;Acc:ZDB-GENE-011108-2]	0.289041
cntn3a.1	-0.945168	7.94509	15.2976	ENSDARG00000062880	contactin 3a, tandem duplicate 1 [Source:ZFIN;Acc:ZDB-GENE-081030-10]	0.0361978
kpnb3	-0.944938	42.5404	81.8947	ENSDARG00000040245	karyopherin (importin) beta 3 [Source:ZFIN;Acc:ZDB-GENE-030424-2]	0.0570033
CABZ01073424.1	-0.944509	7.81252	15.0355	ENSDARG00000088043	Uncharacterized protein [Source:UniProtKB/TrEMBL;Acc:E7F1K1]	0.055665
shank3a	-0.944177	16.5207	31.7874	ENSDARG00000063332	SH3 and multiple ankyrin repeat domains 3a [Source:ZFIN;Acc:ZDB-GENE-060503-369]	0.0489253
CABZ01072254.1	-0.944151	11.7404	22.5893	ENSDARG00000076111	Uncharacterized protein [Source:UniProtKB/TrEMBL;Acc:E7F0M8]	2.29671e-33
pnisr	-0.943825	118.807	228.539	ENSDARG00000069855	PNN-interacting serine/arginine-rich protein [Source:ZFIN;Acc:ZDB-GENE-030131-362]	0.0947862
gpr75	-0.942014	4.89059	9.39584	ENSDARG00000069343	G protein-coupled receptor 75 [Source:ZFIN;Acc:ZDB-GENE-100316-3]	0.000219671
map3k1	-0.941609	5.95603	11.4396	ENSDARG00000088180	mitogen-activated protein kinase kinase kinase 1, E3 ubiquitin protein ligase [Source:ZFIN;Acc:ZDB-GENE-090313-412]	0.367724
AL935186.6	-0.941608	202.177	388.315	ENSDARG00000088951	Uncharacterized protein [Source:UniProtKB/TrEMBL;Acc:E7EXW4]	0.00239135
sap130b	-0.941607	8.37921	16.0937	ENSDARG00000079352	Sin3A-associated protein b [Source:ZFIN;Acc:ZDB-GENE-070912-570]	0.0712191
rnf150b	-0.940405	38.2785	73.459	ENSDARG00000009524	ring finger protein 150b [Source:ZFIN;Acc:ZDB-GENE-050417-470]	3.75025e-22
HCN2 (2 of 2)	-0.940252	13.9487	26.7657	ENSDARG00000090115	hyperpolarization activated cyclic nucleotide-gated potassium channel 2 [Source:HGNC Symbol;Acc:HGNC:4846]	1.42762e-12
CABZ01087514.1	-0.940042	14.4461	27.7161	ENSDARG00000090861	Uncharacterized protein [Source:UniProtKB/TrEMBL;Acc:E7FBD9]	0.10385
ambra1b	-0.939894	10.5038	20.1504	ENSDARG00000039878	autophagy/beclin-1 regulator 1b [Source:ZFIN;Acc:ZDB-GENE-050208-235]	3.08183e-07
tubgcp3	-0.939775	10.9415	20.9883	ENSDARG00000029133	tubulin, gamma complex associated protein 3 [Source:ZFIN;Acc:ZDB-GENE-030616-538]	0.00524602
mast4	-0.939146	19.6873	37.7483	ENSDARG00000078270	microtubule associated serine/threonine kinase family member 4 [Source:ZFIN;Acc:ZDB-GENE-070912-336]	0.216239
glcci1	-0.939066	61.1713	117.283	ENSDARG00000008503	glucocorticoid induced transcript 1 [Source:ZFIN;Acc:ZDB-GENE-031010-41]	0.000546671
rc3h2	-0.938742	7.8762	15.0975	ENSDARG00000063050	ring finger and CCCH-type domains 2 [Source:ZFIN;Acc:ZDB-GENE-060503-694]	0.000194091
cacna1ha	-0.93835	15.318	29.3545	ENSDARG00000060496	calcium channel, voltage-dependent, T type, alpha 1H subunit a [Source:ZFIN;Acc:ZDB-GENE-130103-1]	2.99924e-05
LRRC16B	-0.938267	25.0955	48.0887	ENSDARG00000086990	leucine rich repeat containing 16B [Source:HGNC Symbol;Acc:HGNC:20272]	0.337971
atxn2	-0.937957	28.6432	54.875	ENSDARG00000052897	ataxin 2 [Source:ZFIN;Acc:ZDB-GENE-060526-217]	0.0766342
VPS13B (5 of 5)	-0.93713	10.0796	19.2996	ENSDARG00000091054	vacuolar protein sorting 13 homolog B (yeast) [Source:HGNC Symbol;Acc:HGNC:2183]	0.179355
SEC14L1 (2 of 2)	-0.93713	14.7135	28.1722	ENSDARG00000086013	SEC14-like 1 (S. cerevisiae) [Source:HGNC Symbol;Acc:HGNC:10698]	0.147434
ppp2r2bb	-0.93713	8.64087	16.5448	ENSDARG00000079583	protein phosphatase 2, regulatory subunit B, beta b [Source:ZFIN;Acc:ZDB-GENE-041010-39]	0.015702
unknown	-0.93713	7.90023	15.1267	ENSDARG00000087114	unknown	0.26766
asb3	-0.93713	6.32398	12.1086	ENSDARG00000005246	ankyrin repeat and SOCS box-containing 3 [Source:ZFIN;Acc:ZDB-GENE-030131-6142]	0.249273
PAQR4 (2 of 2)	-0.937129	7.36125	14.0947	ENSDARG00000076960	progestin and adipoQ receptor family member IV [Source:HGNC Symbol;Acc:HGNC:26386]	2.37605e-05
CABZ01073380.1	-0.937129	3.24307	6.20955	ENSDARG00000089389	Uncharacterized protein [Source:UniProtKB/TrEMBL;Acc:E7F190]	0.00835155
hspa12b	-0.937128	2.90408	5.56048	ENSDARG00000030307	heat shock protein 12B [Source:ZFIN;Acc:ZDB-GENE-070226-1]	3.15902e-07
nfasca	-0.93587	42.2308	80.7893	ENSDARG00000061099	neurofascin homolog (chicken) a [Source:ZFIN;Acc:ZDB-GENE-080229-6]	1.61264e-08
pkma	-0.934181	360.844	689.502	ENSDARG00000003933	pyruvate kinase, muscle, a [Source:ZFIN;Acc:ZDB-GENE-031201-4]	1.88513e-08
atad2b	-0.934026	6.05503	11.5687	ENSDARG00000060537	ATPase family, AAA domain containing 2B [Source:ZFIN;Acc:ZDB-GENE-110411-210]	4.26531e-09
cnksr2a	-0.932943	30.7159	58.6417	ENSDARG00000074480	connector enhancer of kinase suppressor of Ras 2a [Source:ZFIN;Acc:ZDB-GENE-060228-5]	0.0290667
dync1i2a	-0.932392	9.60712	18.3346	ENSDARG00000005756	dynein, cytoplasmic 1, intermediate chain 2a [Source:ZFIN;Acc:ZDB-GENE-060929-1086]	0.0232438
akap6	-0.932231	10.0596	19.196	ENSDARG00000077295	A kinase (PRKA) anchor protein 6 [Source:ZFIN;Acc:ZDB-GENE-120207-2]	3.4838e-11
si:ch211-285f17.1	-0.931939	5.83582	11.1338	ENSDARG00000059333	si:ch211-285f17.1 [Source:ZFIN;Acc:ZDB-GENE-000607-77]	3.79047e-25
oaz2a	-0.931229	13.6463	26.0221	ENSDARG00000045929	ornithine decarboxylase antizyme 2a [Source:ZFIN;Acc:ZDB-GENE-121005-1]	0.000211322
rps6	-0.93076	1011.75	1928.68	ENSDARG00000019778	ribosomal protein S6 [Source:ZFIN;Acc:ZDB-GENE-040801-8]	0.0289777
kcnd1	-0.930076	5.91659	11.2733	ENSDARG00000074746	potassium voltage-gated channel, Shal-related subfamily, member 1 [Source:ZFIN;Acc:ZDB-GENE-081105-40]	3.34537e-06
lrp2a	-0.930076	133.757	254.858	ENSDARG00000060649	low density lipoprotein receptor-related protein 2a [Source:ZFIN;Acc:ZDB-GENE-050119-2]	0.000945531
CDH18 (2 of 2)	-0.929312	8.02171	15.2763	ENSDARG00000067692	cadherin 18, type 2 [Source:HGNC Symbol;Acc:HGNC:1757]	5.54341e-06
dvl3a	-0.929311	7.48851	14.2609	ENSDARG00000015707	dishevelled, dsh homolog 3a (Drosophila) [Source:ZFIN;Acc:ZDB-GENE-010319-1]	0.147859
TULP3	-0.928702	9.20614	17.5245	ENSDARG00000063672	tubby like protein 3 [Source:HGNC Symbol;Acc:HGNC:12425]	3.38656e-05
npy1r	-0.928361	3.95594	7.5286	ENSDARG00000037411	neuropeptide Y receptor Y1 [Source:ZFIN;Acc:ZDB-GENE-080221-1]	0.161715
heatr5a	-0.92836	6.64622	12.6485	ENSDARG00000023999	HEAT repeat containing 5a [Source:ZFIN;Acc:ZDB-GENE-030616-152]	0.413512
AL929322.1	-0.927792	8.31641	15.8208	ENSDARG00000078942	Uncharacterized protein [Source:UniProtKB/TrEMBL;Acc:E7EZB6]	1.51914e-06
ARAP1 (3 of 3)	-0.926403	9.67197	18.3819	ENSDARG00000087470	ArfGAP with RhoGAP domain, ankyrin repeat and PH domain 1 [Source:HGNC Symbol;Acc:HGNC:16925]	2.65683e-06
WDR48 (3 of 3)	-0.926201	19.7606	37.5505	ENSDARG00000079195	WD repeat domain 48 [Source:HGNC Symbol;Acc:HGNC:30914]	1.92016e-08
dlgap1b	-0.926164	20.9044	39.723	ENSDARG00000037415	discs, large (Drosophila) homolog-associated protein 1b [Source:ZFIN;Acc:ZDB-GENE-091116-98]	0.00033985
phax	-0.925542	18.0289	34.244	ENSDARG00000044298	phosphorylated adaptor for RNA export [Source:ZFIN;Acc:ZDB-GENE-040822-42]	2.88229e-13
nrip1b	-0.925541	6.85098	13.0127	ENSDARG00000068894	nuclear receptor interacting protein 1b [Source:ZFIN;Acc:ZDB-GENE-030131-4173]	0.239365
pacsin3	-0.925541	3.02873	5.75276	ENSDARG00000024587	protein kinase C and casein kinase substrate in neurons 3 [Source:ZFIN;Acc:ZDB-GENE-040426-984]	0.00136475
sec31b	-0.925087	15.9389	30.2647	ENSDARG00000002916	Sec31 homolog B (S. cerevisiae) [Source:ZFIN;Acc:ZDB-GENE-060418-2]	0.20449
CC2D1A	-0.924885	3.23956	6.15041	ENSDARG00000036281	coiled-coil and C2 domain containing 1A [Source:HGNC Symbol;Acc:HGNC:30237]	3.35728e-23
FAM195A	-0.924531	14.59	27.6929	ENSDARG00000061256	family with sequence similarity 195, member A [Source:HGNC Symbol;Acc:HGNC:14142]	0.002904
CREB3L4	-0.923834	15.0404	28.5339	ENSDARG00000088355	cAMP responsive element binding protein 3-like 4 [Source:HGNC Symbol;Acc:HGNC:18854]	0.193762
clock	-0.923488	17.3896	32.9827	ENSDARG00000011703	clock [Source:ZFIN;Acc:ZDB-GENE-990630-14]	0.19995
gro2	-0.922543	29.8286	56.5387	ENSDARG00000002787	groucho 2 [Source:ZFIN;Acc:ZDB-GENE-990415-86]	0.0196219
sf3b4	-0.922384	13.44	25.4721	ENSDARG00000018574	splicing factor 3b, subunit 4 [Source:ZFIN;Acc:ZDB-GENE-020419-22]	1.55372e-05
RBMS1 (1 of 2)	-0.922383	7.94902	15.0653	ENSDARG00000057768	RNA binding motif, single stranded interacting protein 1 [Source:HGNC Symbol;Acc:HGNC:9907]	0.000504175
ppfia2	-0.922152	16.8457	31.9216	ENSDARG00000013000	protein tyrosine phosphatase, receptor type, f polypeptide (PTPRF), interacting protein (liprin), alpha 2 [Source:ZFIN;Acc:ZDB-GENE-030131-7905]	0.0767782
eif4g3b	-0.921306	4.43038	8.39038	ENSDARG00000074331	eukaryotic translation initiation factor 4 gamma, 3b [Source:ZFIN;Acc:ZDB-GENE-090312-49]	0.000852588
klhl14	-0.921305	12.2141	23.1313	ENSDARG00000045275	kelch-like family member 14 [Source:ZFIN;Acc:ZDB-GENE-091204-223]	0.430233
grin2aa	-0.92114	3.97022	7.51805	ENSDARG00000034493	glutamate receptor, ionotropic, N-methyl D-aspartate 2A, a [Source:ZFIN;Acc:ZDB-GENE-070424-129]	1.75064e-06
smarcd3b	-0.92101	20.6822	39.1605	ENSDARG00000019969	SWI/SNF related, matrix associated, actin dependent regulator of chromatin, subfamily d, member 3b [Source:ZFIN;Acc:ZDB-GENE-080509-2]	0.208963
sik2b	-0.920741	15.3262	29.0139	ENSDARG00000062315	salt-inducible kinase 2b [Source:ZFIN;Acc:ZDB-GENE-071012-1]	5.83912e-28
bcap29	-0.920056	12.887	24.3847	ENSDARG00000016231	B-cell receptor-associated protein 29 [Source:ZFIN;Acc:ZDB-GENE-050522-468]	0.292715
sptssa	-0.920056	22.5056	42.5849	ENSDARG00000071203	serine palmitoyltransferase, small subunit A [Source:ZFIN;Acc:ZDB-GENE-050320-26]	0.130365
rpl10	-0.919627	473.436	895.565	ENSDARG00000025581	ribosomal protein L10 [Source:ZFIN;Acc:ZDB-GENE-030131-8656]	0.00313154
gpr173	-0.919596	17.5394	33.1773	ENSDARG00000042922	G-protein coupled receptor 173 [Source:ZFIN;Acc:ZDB-GENE-000710-1]	1.67828e-10
ctnnb2	-0.919459	42.5297	80.4409	ENSDARG00000023472	catenin, beta 2 [Source:ZFIN;Acc:ZDB-GENE-040426-2575]	0.290616
med12	-0.919209	12.2097	23.0894	ENSDARG00000056800	mediator of RNA polymerase II transcription, subunit 12 homolog [Source:ZFIN;Acc:ZDB-GENE-060125-1]	0.0592965
sox5	-0.918769	25.6611	48.5124	ENSDARG00000011582	SRY-box containing gene 5 [Source:ZFIN;Acc:ZDB-GENE-000607-13]	1.39055e-65
lima1	-0.918594	3.62608	6.85428	ENSDARG00000074020	LIM domain and actin binding 1 [Source:ZFIN;Acc:ZDB-GENE-001120-1]	0.172713
nsa2	-0.918491	84.5216	159.758	ENSDARG00000007708	NSA2 ribosome biogenesis homolog (S. cerevisiae) [Source:ZFIN;Acc:ZDB-GENE-030131-488]	0.318617
rps5	-0.918394	414.401	783.221	ENSDARG00000043453	ribosomal protein S5 [Source:ZFIN;Acc:ZDB-GENE-020419-12]	0.00699388
ispd	-0.917763	2.95939	5.59083	ENSDARG00000005034	isoprenoid synthase domain containing [Source:ZFIN;Acc:ZDB-GENE-061110-16]	3.41144e-05
sptbn2	-0.917472	20.2992	38.3412	ENSDARG00000053956	spectrin, beta, non-erythrocytic 2 [Source:ZFIN;Acc:ZDB-GENE-030131-787]	0.0306689
setd1a	-0.917472	44.7754	84.5719	ENSDARG00000060030	SET domain containing 1A [Source:ZFIN;Acc:ZDB-GENE-080521-4]	0.00722299
ABCC3	-0.917386	6.13743	11.5917	ENSDARG00000077243	ATP-binding cassette, sub-family C (CFTR/MRP), member 3 [Source:HGNC Symbol;Acc:HGNC:54]	0.0074027
fam84a	-0.916583	34.6486	65.4041	ENSDARG00000018921	family with sequence similarity 84, member A [Source:ZFIN;Acc:ZDB-GENE-040426-1247]	0.000655301
WASF1 (1 of 2)	-0.916069	48.7338	91.959	ENSDARG00000060349	WAS protein family, member 1 [Source:HGNC Symbol;Acc:HGNC:12732]	0.00245873
fibcd1	-0.915956	15.6742	29.5744	ENSDARG00000060393	fibrinogen C domain containing 1 [Source:ZFIN;Acc:ZDB-GENE-070424-245]	5.83414e-08
nlgn1	-0.914762	4.85091	9.14522	ENSDARG00000077710	neuroligin 1 [Source:ZFIN;Acc:ZDB-GENE-090918-1]	0.214087
zgc:112175	-0.914762	12.2676	23.1276	ENSDARG00000037810	zgc:112175 [Source:ZFIN;Acc:ZDB-GENE-050417-220]	4.49104e-10
lmf2a	-0.913426	8.35485	15.7365	ENSDARG00000078094	lipase maturation factor 2a [Source:ZFIN;Acc:ZDB-GENE-080723-47]	7.95014e-08
FAR2	-0.913039	13.8967	26.1676	ENSDARG00000009262	fatty acyl CoA reductase 2 [Source:HGNC Symbol;Acc:HGNC:25531]	0.352628
epb41l5	-0.912746	18.3307	34.5099	ENSDARG00000032324	erythrocyte membrane protein band 4.1 like 5 [Source:ZFIN;Acc:ZDB-GENE-030616-450]	0.254831
abl1	-0.912696	5.44421	10.2491	ENSDARG00000035187	c-abl oncogene 1, receptor tyrosine kinase [Source:ZFIN;Acc:ZDB-GENE-100812-9]	0.370222
fmn2b	-0.912261	13.5921	25.5802	ENSDARG00000061778	formin 2b [Source:ZFIN;Acc:ZDB-GENE-080225-35]	1.34587e-07
tnpo1	-0.912184	6.83146	12.8561	ENSDARG00000035390	transportin 1 [Source:ZFIN;Acc:ZDB-GENE-080819-1]	0.243913
shisa7	-0.911977	14.7392	27.7335	ENSDARG00000063144	shisa homolog 7 (Xenopus laevis) [Source:ZFIN;Acc:ZDB-GENE-060503-31]	0.000547409
thap7	-0.911593	4.1455	7.79819	ENSDARG00000070704	THAP domain containing 7 [Source:ZFIN;Acc:ZDB-GENE-040914-84]	0.124066
prdm4	-0.911187	5.60509	10.5409	ENSDARG00000017366	PR domain containing 4 [Source:ZFIN;Acc:ZDB-GENE-041210-131]	0.118973
ube2b	-0.911187	30.1503	56.7004	ENSDARG00000026035	ubiquitin-conjugating enzyme E2B (RAD6 homolog) [Source:ZFIN;Acc:ZDB-GENE-040718-247]	0.171132
abcc5	-0.9109	77.8076	146.295	ENSDARG00000061233	ATP-binding cassette, sub-family C (CFTR/MRP), member 5 [Source:ZFIN;Acc:ZDB-GENE-050517-17]	0.0109548
ubap2	-0.910895	26.428	49.6902	ENSDARG00000088318	ubiquitin associated protein 2 [Source:ZFIN;Acc:ZDB-GENE-070424-16]	7.64562e-05
heca	-0.908933	8.10612	15.2205	ENSDARG00000042877	headcase homolog (Drosophila) [Source:ZFIN;Acc:ZDB-GENE-041001-173]	5.77379e-08
CRTC2 (1 of 2)	-0.908398	4.26684	8.00869	ENSDARG00000074910	CREB regulated transcription coactivator 2 [Source:HGNC Symbol;Acc:HGNC:27301]	0.03144
wbscr16	-0.907986	4.04187	7.58426	ENSDARG00000059583	Williams-Beuren syndrome chromosome region 16 homolog (human) [Source:ZFIN;Acc:ZDB-GENE-060526-370]	0.324094
ethe1	-0.907984	6.52474	12.2432	ENSDARG00000005713	ethylmalonic encephalopathy 1 [Source:ZFIN;Acc:ZDB-GENE-040426-2503]	0.437945
coro7	-0.907882	19.613	36.7997	ENSDARG00000028513	coronin 7 [Source:ZFIN;Acc:ZDB-GENE-050706-137]	0.0443663
si:ch211-216l23.2	-0.907383	9.4231	17.6743	ENSDARG00000069122	si:ch211-216l23.2 [Source:ZFIN;Acc:ZDB-GENE-030131-3806]	0.0191684
ptprda	-0.907059	361.174	677.281	ENSDARG00000044635	protein tyrosine phosphatase, receptor type, D, a [Source:ZFIN;Acc:ZDB-GENE-101103-16]	0.00794614
syt14b	-0.906665	5.70915	10.703	ENSDARG00000001891	synaptotagmin XIVb [Source:ZFIN;Acc:ZDB-GENE-041014-36]	5.1904e-10
LINGO3 (2 of 2)	-0.905158	21.3044	39.8978	ENSDARG00000067815	leucine rich repeat and Ig domain containing 3 [Source:HGNC Symbol;Acc:HGNC:21206]	3.94331e-07
LRP3	-0.90471	3.50476	6.5615	ENSDARG00000008485	low density lipoprotein receptor-related protein 3 [Source:HGNC Symbol;Acc:HGNC:6695]	7.2167e-22
mycn	-0.90471	6.2963	11.7877	ENSDARG00000006837	v-myc myelocytomatosis viral related oncogene, neuroblastoma derived (avian) [Source:ZFIN;Acc:ZDB-GENE-020711-1]	0.000183542
sh3glb1b	-0.904709	5.64641	10.571	ENSDARG00000010956	SH3-domain GRB2-like endophilin B1b [Source:ZFIN;Acc:ZDB-GENE-030131-6851]	0.14984
FP236851.1	-0.904708	5.68284	10.6392	ENSDARG00000074659	Uncharacterized protein [Source:UniProtKB/TrEMBL;Acc:E7F2Y8]	0.00856595
plk2b	-0.904708	9.99535	18.7129	ENSDARG00000019130	polo-like kinase 2b (Drosophila) [Source:ZFIN;Acc:ZDB-GENE-070720-17]	1.33152e-06
eif3f	-0.903183	28.6708	53.6197	ENSDARG00000077533	eukaryotic translation initiation factor 3, subunit F [Source:ZFIN;Acc:ZDB-GENE-100215-2]	3.11144e-09
svilb	-0.902396	6.69323	12.5108	ENSDARG00000088405	supervillin b [Source:ZFIN;Acc:ZDB-GENE-081104-411]	1.7935e-07
atp5a1	-0.902392	964.749	1803.27	ENSDARG00000010149	ATP synthase, H+ transporting, mitochondrial F1 complex, alpha subunit 1, cardiac muscle [Source:ZFIN;Acc:ZDB-GENE-060201-1]	0.353373
gria4a	-0.902328	19.6105	36.6536	ENSDARG00000037496	glutamate receptor, ionotropic, AMPA 4a [Source:ZFIN;Acc:ZDB-GENE-020125-7]	0.000646938
dvl1b	-0.901673	11.0202	20.5882	ENSDARG00000055552	dishevelled, dsh homolog 1b (Drosophila) [Source:ZFIN;Acc:ZDB-GENE-071004-1]	5.66138e-05
atxn1a	-0.901207	39.4238	73.629	ENSDARG00000061687	ataxin 1a [Source:ZFIN;Acc:ZDB-GENE-060503-759]	2.47258e-20
sirt1	-0.900604	8.22246	15.3501	ENSDARG00000068064	sirtuin (silent mating type information regulation 2 homolog) 1 [Source:ZFIN;Acc:ZDB-GENE-070801-2]	0.136808
SIPA1	-0.900226	21.208	39.5817	ENSDARG00000076697	signal-induced proliferation-associated 1 [Source:HGNC Symbol;Acc:HGNC:10885]	1.83821e-09
irx5a	-0.899547	28.6096	53.3706	ENSDARG00000034043	iroquois homeobox protein 5a [Source:ZFIN;Acc:ZDB-GENE-010716-2]	4.20964e-09
bap1	-0.899346	24.959	46.5539	ENSDARG00000063051	BRCA1 associated protein-1 (ubiquitin carboxy-terminal hydrolase) [Source:ZFIN;Acc:ZDB-GENE-050208-492]	0.0104683
sh3bp5lb	-0.898995	17.3921	32.4322	ENSDARG00000007136	SH3-binding domain protein 5-like, b [Source:ZFIN;Acc:ZDB-GENE-060503-310]	0.00262508
ppfia3	-0.898775	120.751	225.137	ENSDARG00000077053	protein tyrosine phosphatase, receptor type, f polypeptide (PTPRF), interacting protein (liprin), alpha 3 [Source:ZFIN;Acc:ZDB-GENE-100311-3]	1.46424e-26
spon1b	-0.898291	29.0493	54.1437	ENSDARG00000023694	spondin 1b [Source:ZFIN;Acc:ZDB-GENE-000427-10]	0.321993
col4a2	-0.897933	18.7724	34.9805	ENSDARG00000020781	collagen, type IV, alpha 2 [Source:ZFIN;Acc:ZDB-GENE-070725-3]	0.00011919
apex1	-0.897282	46.2883	86.2145	ENSDARG00000045843	APEX nuclease (multifunctional DNA repair enzyme) 1 [Source:ZFIN;Acc:ZDB-GENE-040426-2761]	0.0186215
eno3	-0.896738	33.0047	61.4499	ENSDARG00000039007	enolase 3, (beta, muscle) [Source:ZFIN;Acc:ZDB-GENE-031006-5]	0.0319881
tomm20a	-0.896549	10.0116	18.6376	ENSDARG00000090656	translocase of outer mitochondrial membrane 20 homolog a (yeast) [Source:ZFIN;Acc:ZDB-GENE-040426-1976]	0.246861
dscamb	-0.895984	8.51994	15.8546	ENSDARG00000028118	Down syndrome cell adhesion molecule b [Source:ZFIN;Acc:ZDB-GENE-031118-67]	0.000656778
HIPK1 (1 of 2)	-0.895635	10.5962	19.7134	ENSDARG00000063594	homeodomain interacting protein kinase 1 [Source:HGNC Symbol;Acc:HGNC:19006]	3.87681e-06
unknown	-0.89531	10.4824	19.4973	ENSDARG00000088300	unknown	0.0655408
roraa	-0.894799	66.5066	123.659	ENSDARG00000031768	RAR-related orphan receptor A, paralog a [Source:ZFIN;Acc:ZDB-GENE-060306-2]	0.16293
odz4	-0.894685	6.58017	12.2339	ENSDARG00000034264	odd Oz/ten-m homolog 4 [Source:ZFIN;Acc:ZDB-GENE-990714-20]	1.81858e-18
sytl5	-0.894485	6.31455	11.7384	ENSDARG00000062135	synaptotagmin-like 5 [Source:ZFIN;Acc:ZDB-GENE-070912-424]	0.0492094
pou2f2b	-0.893505	3.08425	5.72956	ENSDARG00000019658	POU domain, class 2, transcription factor 2b [Source:ZFIN;Acc:ZDB-GENE-060310-1]	0.0403961
znf366	-0.893505	3.83328	7.12102	ENSDARG00000040116	zinc finger protein 366 [Source:ZFIN;Acc:ZDB-GENE-110408-46]	0.0958923
NCAM2 (2 of 2)	-0.892737	5.57539	10.3518	ENSDARG00000055669	neural cell adhesion molecule 2 [Source:HGNC Symbol;Acc:HGNC:7657]	0.0692071
CT573476.1	-0.892736	4.97431	9.23577	ENSDARG00000077915	Uncharacterized protein [Source:UniProtKB/TrEMBL;Acc:F1QFN7]	0.000262376
tmem38a	-0.892431	18.2076	33.7987	ENSDARG00000024047	transmembrane protein 38A [Source:ZFIN;Acc:ZDB-GENE-040426-1888]	8.09309e-06
vangl2	-0.89243	20.4533	37.9674	ENSDARG00000027397	vang-like 2 (van gogh, Drosophila) [Source:ZFIN;Acc:ZDB-GENE-020507-3]	1.42139e-06
arhgef2	-0.892209	7.1675	13.303	ENSDARG00000075819	rho/rac guanine nucleotide exchange factor (GEF) 2 [Source:ZFIN;Acc:ZDB-GENE-030717-1]	0.00277879
ERMP1 (1 of 2)	-0.892042	4.11613	7.63872	ENSDARG00000063373	endoplasmic reticulum metallopeptidase 1 [Source:HGNC Symbol;Acc:HGNC:23703]	1.77245e-10
cept1a	-0.892042	11.1242	20.6442	ENSDARG00000058716	choline/ethanolamine phosphotransferase 1a [Source:ZFIN;Acc:ZDB-GENE-081105-47]	0.000400076
cdkl5	-0.891492	22.8089	42.3126	ENSDARG00000015240	cyclin-dependent kinase-like 5 [Source:ZFIN;Acc:ZDB-GENE-081022-110]	0.42795
tp53inp2	-0.890836	27.289	50.6007	ENSDARG00000088178	tumor protein p53 inducible nuclear protein 2 [Source:ZFIN;Acc:ZDB-GENE-120420-1]	0.00720321
pcbp3	-0.890409	228.791	424.111	ENSDARG00000054378	poly(rC) binding protein 3 [Source:ZFIN;Acc:ZDB-GENE-050522-157]	0.0896121
WDR1	-0.890143	13.6192	25.2413	ENSDARG00000077991	WD repeat domain 1 [Source:HGNC Symbol;Acc:HGNC:12754]	0.000169103
skiv2l	-0.889567	5.4077	10.0184	ENSDARG00000062206	superkiller viralicidic activity 2 (S. cerevisiae homolog)-like [Source:ZFIN;Acc:ZDB-GENE-010430-5]	4.26061e-20
SATB1	-0.889564	16.2296	30.0672	ENSDARG00000062621	SATB homeobox 1 [Source:HGNC Symbol;Acc:HGNC:10541]	0.00202051
DNAJC13 (1 of 2)	-0.888963	15.4551	28.6204	ENSDARG00000087158	DnaJ (Hsp40) homolog, subfamily C, member 13 [Source:HGNC Symbol;Acc:HGNC:30343]	0.000571356
cpsf6	-0.88887	117.402	217.395	ENSDARG00000018618	cleavage and polyadenylation specific factor 6 [Source:ZFIN;Acc:ZDB-GENE-030131-5277]	0.382039
hgs	-0.888632	28.5605	52.8775	ENSDARG00000020960	hepatocyte growth factor-regulated tyrosine kinase substrate [Source:ZFIN;Acc:ZDB-GENE-030131-6107]	0.00378514
MYADM (1 of 2)	-0.888223	3.71578	6.87752	ENSDARG00000038709	myeloid-associated differentiation marker [Source:HGNC Symbol;Acc:HGNC:7544]	0.0479952
ntn2	-0.888223	3.64777	6.75164	ENSDARG00000076748	netrin 2 [Source:ZFIN;Acc:ZDB-GENE-050310-2]	0.000136617
frzb	-0.888221	3.46885	6.42047	ENSDARG00000018383	frizzled-related protein [Source:ZFIN;Acc:ZDB-GENE-990715-1]	3.27928e-09
dmtn	-0.888221	24.5637	45.4648	ENSDARG00000013110	dematin actin binding protein [Source:ZFIN;Acc:ZDB-GENE-030131-9438]	0.000204808
cry2b	-0.888221	13.7234	25.4005	ENSDARG00000091131	cryptochrome 2b [Source:ZFIN;Acc:ZDB-GENE-010426-5]	0.395682
tmem222b	-0.88822	10.907	20.1877	ENSDARG00000074503	transmembrane protein 222b [Source:ZFIN;Acc:ZDB-GENE-090303-4]	0.0618104
MAGI2 (2 of 2)	-0.88822	6.04498	11.1886	ENSDARG00000073769	membrane associated guanylate kinase, WW and PDZ domain containing 2 [Source:HGNC Symbol;Acc:HGNC:18957]	0.377853
magi1a	-0.887911	11.3129	20.9345	ENSDARG00000070145	membrane associated guanylate kinase, WW and PDZ domain containing 1a [Source:ZFIN;Acc:ZDB-GENE-081105-13]	0.000587176
GJD2 (1 of 2)	-0.887574	24.5076	45.3405	ENSDARG00000067999	gap junction protein, delta 2, 36kDa [Source:HGNC Symbol;Acc:HGNC:19154]	0.0141121
foxc1b	-0.887282	5.5776	10.3168	ENSDARG00000055398	forkhead box C1b [Source:ZFIN;Acc:ZDB-GENE-010302-2]	2.11161e-39
ddhd1b	-0.886748	8.97531	16.5954	ENSDARG00000037042	DDHD domain containing 1b [Source:ZFIN;Acc:ZDB-GENE-040724-18]	6.47198e-09
chpt1	-0.886503	6.91657	12.7866	ENSDARG00000014572	choline phosphotransferase 1 [Source:ZFIN;Acc:ZDB-GENE-030131-1325]	0.000859819
BX324198.2	-0.886164	10.447	19.3087	ENSDARG00000086318	Uncharacterized protein [Source:UniProtKB/TrEMBL;Acc:E7F7B7]	0.277189
FGFBP3	-0.886117	167.011	308.669	ENSDARG00000040162	fibroblast growth factor binding protein 3 [Source:HGNC Symbol;Acc:HGNC:23428]	9.0225e-23
lxn	-0.886117	35.8981	66.3467	ENSDARG00000043102	latexin [Source:ZFIN;Acc:ZDB-GENE-041212-18]	0.00189949
nup160	-0.886116	8.57127	15.8414	ENSDARG00000027140	nucleoporin 160 [Source:ZFIN;Acc:ZDB-GENE-040426-1603]	0.0655782
bend5	-0.886056	10.1008	18.6675	ENSDARG00000075624	BEN domain containing 5 [Source:ZFIN;Acc:ZDB-GENE-081104-460]	0.0127286
cbl	-0.885783	14.2916	26.4076	ENSDARG00000009958	Cas-Br-M (murine) ecotropic retroviral transforming sequence [Source:ZFIN;Acc:ZDB-GENE-041114-207]	4.64732e-16
zswim5	-0.88556	25.9687	47.9767	ENSDARG00000055900	zinc finger, SWIM-type containing 5 [Source:ZFIN;Acc:ZDB-GENE-030925-30]	0.209647
lef1	-0.885529	36.9379	68.2406	ENSDARG00000031894	lymphocyte enhancer binding factor 1 [Source:ZFIN;Acc:ZDB-GENE-990714-26]	1.14832e-07
GAB3 (1 of 2)	-0.885291	7.34805	13.5729	ENSDARG00000076998	GRB2-associated binding protein 3 [Source:HGNC Symbol;Acc:HGNC:17515]	0.382039
znf385b	-0.885164	25.7144	47.4938	ENSDARG00000006065	zinc finger protein 385B [Source:ZFIN;Acc:ZDB-GENE-030616-154]	0.0109338
slc24a3	-0.885	41.6656	76.9464	ENSDARG00000006760	solute carrier family 24 (sodium/potassium/calcium exchanger), member 3 [Source:ZFIN;Acc:ZDB-GENE-090312-67]	0.00322934
PEX5L (2 of 2)	-0.884389	3.10323	5.72851	ENSDARG00000074403	peroxisomal biogenesis factor 5-like [Source:HGNC Symbol;Acc:HGNC:30024]	0.000602181
GALNT3	-0.884389	5.63688	10.4056	ENSDARG00000063724	Uncharacterized protein [Source:UniProtKB/TrEMBL;Acc:E7F198]	0.136719
spag9a	-0.884051	64.3963	118.847	ENSDARG00000074531	sperm associated antigen 9a [Source:ZFIN;Acc:ZDB-GENE-070820-7]	0.0359475
msl2b	-0.883905	20.9404	38.6427	ENSDARG00000039430	male-specific lethal 2 homolog b (Drosophila) [Source:ZFIN;Acc:ZDB-GENE-030131-1621]	0.438396
bag6	-0.883692	13.2867	24.5152	ENSDARG00000075892	BCL2-associated athanogene 6 [Source:ZFIN;Acc:ZDB-GENE-010501-5]	0.000156345
CCDC50 (1 of 2)	-0.882306	5.55612	10.2417	ENSDARG00000078514	coiled-coil domain containing 50 [Source:HGNC Symbol;Acc:HGNC:18111]	4.94525e-05
mab21l2	-0.881717	26.2621	48.3896	ENSDARG00000015266	mab-21-like 2 [Source:ZFIN;Acc:ZDB-GENE-011101-3]	3.17835e-16
TMEM151A (1 of 2)	-0.881184	12.2446	22.5532	ENSDARG00000077986	transmembrane protein 151A [Source:HGNC Symbol;Acc:HGNC:28497]	2.09669e-08
eif3d	-0.881174	60.7874	111.963	ENSDARG00000021257	eukaryotic translation initiation factor 3, subunit D [Source:ZFIN;Acc:ZDB-GENE-030131-8442]	0.288144
FP102157.1	-0.881096	13.4145	24.7065	ENSDARG00000063018	Uncharacterized protein [Source:UniProtKB/TrEMBL;Acc:E7EZK7]	0.0689906
foxn3	-0.880862	26.2836	48.4006	ENSDARG00000012833	forkhead box N3 [Source:ZFIN;Acc:ZDB-GENE-060512-39]	0.195074
MAP4K2 (2 of 3)	-0.880174	13.6141	25.0581	ENSDARG00000033444	mitogen-activated protein kinase kinase kinase kinase 2 [Source:HGNC Symbol;Acc:HGNC:6864]	0.098577
cxxc1l	-0.879849	28.2378	51.9627	ENSDARG00000016187	CXXC finger 1, like [Source:ZFIN;Acc:ZDB-GENE-040426-1142]	1.76762e-11
dnpep	-0.879796	14.9653	27.5378	ENSDARG00000022599	aspartyl aminopeptidase [Source:ZFIN;Acc:ZDB-GENE-040426-852]	3.45815e-07
zfhx4	-0.879696	14.9224	27.457	ENSDARG00000075542	zinc finger homeobox 4 [Source:ZFIN;Acc:ZDB-GENE-070530-3]	1.81481e-07
cmip	-0.879008	41.8447	76.957	ENSDARG00000062933	c-Maf inducing protein [Source:ZFIN;Acc:ZDB-GENE-050419-50]	4.00423e-16
mtf1	-0.878237	10.6676	19.6084	ENSDARG00000090180	metal-regulatory transcription factor 1 [Source:ZFIN;Acc:ZDB-GENE-020424-1]	0.000842877
HBZ	-0.878237	3.21642	5.91219	ENSDARG00000045144	hemoglobin, zeta [Source:HGNC Symbol;Acc:HGNC:4835]	3.33495e-06
lmnb1	-0.878237	11.6513	21.4166	ENSDARG00000044299	lamin B1 [Source:ZFIN;Acc:ZDB-GENE-020424-2]	3.61311e-15
bag5	-0.878236	4.9063	9.0184	ENSDARG00000017316	BCL2-associated athanogene 5 [Source:ZFIN;Acc:ZDB-GENE-050913-58]	0.0144685
tnfsf10	-0.878235	3.04488	5.59687	ENSDARG00000057241	tumor necrosis factor (ligand) superfamily, member 10 [Source:ZFIN;Acc:ZDB-GENE-040718-335]	2.41142e-18
TBC1D9B	-0.877622	28.1232	51.6719	ENSDARG00000043627	TBC1 domain family, member 9B (with GRAM domain) [Source:HGNC Symbol;Acc:HGNC:29097]	0.398815
STOX2 (2 of 2)	-0.877069	10.8771	19.9773	ENSDARG00000078572	storkhead box 2 [Source:HGNC Symbol;Acc:HGNC:25450]	0.0485988
col14a1a	-0.876809	8.25301	15.1551	ENSDARG00000005762	collagen, type XIV, alpha 1a [Source:ZFIN;Acc:ZDB-GENE-030131-9889]	3.28261e-15
LRRK1 (1 of 2)	-0.876588	4.79733	8.80803	ENSDARG00000007398	leucine-rich repeat kinase 1 [Source:HGNC Symbol;Acc:HGNC:18608]	6.02146e-05
myo9aa	-0.87594	7.58504	13.9201	ENSDARG00000076729	myosin IXAa [Source:ZFIN;Acc:ZDB-GENE-080424-5]	0.0116085
2010-03-03	-0.875794	23.7404	43.5641	ENSDARG00000056439	membrane-associated ring finger (C3HC4) 4 [Source:ZFIN;Acc:ZDB-GENE-041210-304]	8.36669e-07
dfna5	-0.875592	8.78702	16.1221	ENSDARG00000040485	deafness, autosomal dominant 5 [Source:ZFIN;Acc:ZDB-GENE-030131-7662]	0.000660422
unknown	-0.875543	20.8525	38.258	ENSDARG00000077437	unknown	0.00284341
vgll4b	-0.875517	28.5659	52.4089	ENSDARG00000040114	vestigial like 4b (Drosophila) [Source:ZFIN;Acc:ZDB-GENE-040426-2445]	0.367968
limk1a	-0.875068	5.34848	9.80962	ENSDARG00000063651	LIM domain kinase 1a [Source:ZFIN;Acc:ZDB-GENE-061212-3]	1.33822e-09
GRIK5 (2 of 2)	-0.87459	6.15818	11.2909	ENSDARG00000078151	glutamate receptor, ionotropic, kainate 5 [Source:HGNC Symbol;Acc:HGNC:4583]	0.0101658
slc25a18	-0.874588	9.13464	16.7482	ENSDARG00000070717	solute carrier family 25 (mitochondrial carrier), member 18 [Source:ZFIN;Acc:ZDB-GENE-041111-192]	0.0011946
tuba1a	-0.874061	227.254	416.515	ENSDARG00000001889	tubulin, alpha 1a [Source:ZFIN;Acc:ZDB-GENE-090507-4]	1.1803e-11
PARD3B (1 of 2)	-0.873938	4.36095	7.99213	ENSDARG00000034555	par-3 family cell polarity regulator beta [Source:HGNC Symbol;Acc:HGNC:14446]	5.99419e-07
notch1b	-0.873936	11.255	20.6266	ENSDARG00000052094	notch homolog 1b [Source:ZFIN;Acc:ZDB-GENE-990415-183]	0.027842
rhobtb2a	-0.873378	71.7131	131.375	ENSDARG00000016868	Rho-related BTB domain containing 2a [Source:ZFIN;Acc:ZDB-GENE-060315-11]	0.00449687
KAZN (1 of 3)	-0.873112	24.903	45.6126	ENSDARG00000006601	kazrin, periplakin interacting protein [Source:HGNC Symbol;Acc:HGNC:29173]	4.38357e-10
glg1a	-0.871932	45.3218	82.9441	ENSDARG00000061282	golgi glycoprotein 1a [Source:ZFIN;Acc:ZDB-GENE-030131-6448]	1.94117e-07
erfl3	-0.87184	7.7146	14.1177	ENSDARG00000062801	Ets2 repressor factor like 3 [Source:ZFIN;Acc:ZDB-GENE-090529-4]	0.0848904
meis2a	-0.871798	48.0577	87.9429	ENSDARG00000042361	myeloid ecotropic viral integration site 2a [Source:ZFIN;Acc:ZDB-GENE-020122-2]	0.135632
fasn	-0.871467	25.8617	47.3146	ENSDARG00000087657	fatty acid synthase [Source:ZFIN;Acc:ZDB-GENE-030131-7802]	0.012378
cc2d2a	-0.871214	2.82204	5.16208	ENSDARG00000090971	coiled-coil and C2 domain containing 2A [Source:ZFIN;Acc:ZDB-GENE-030131-2291]	0.0464919
nhsl1b	-0.870858	2.84731	5.20702	ENSDARG00000042627	NHS-like 1b [Source:ZFIN;Acc:ZDB-GENE-040910-1]	0.381918
ssfa2	-0.870571	42.3663	77.4619	ENSDARG00000038938	sperm specific antigen 2 [Source:ZFIN;Acc:ZDB-GENE-090824-1]	0.226881
CABZ01087282.1	-0.870459	12.5775	22.9948	ENSDARG00000073975	Uncharacterized protein [Source:UniProtKB/TrEMBL;Acc:H9GY30]	8.50659e-08
sh2b3	-0.870458	4.35652	7.96478	ENSDARG00000069958	SH2B adaptor protein 3 [Source:ZFIN;Acc:ZDB-GENE-041210-359]	7.48674e-05
tubb1	-0.870016	8.60651	15.73	ENSDARG00000053066	tubulin, beta 1 class VI [Source:ZFIN;Acc:ZDB-GENE-110408-5]	0.13043
c2cd2l	-0.86988	26.0253	47.5616	ENSDARG00000061066	c2cd2-like [Source:ZFIN;Acc:ZDB-GENE-041019-1]	0.00183409
cdk13	-0.869777	4.03623	7.37573	ENSDARG00000076791	cyclin-dependent kinase 13 [Source:ZFIN;Acc:ZDB-GENE-030131-4975]	7.9393e-07
pde12	-0.869775	21.281	38.8884	ENSDARG00000030964	phosphodiesterase 12 [Source:ZFIN;Acc:ZDB-GENE-060519-25]	9.38034e-41
ampd2	-0.869208	10.7568	19.649	ENSDARG00000029952	adenosine monophosphate deaminase 2 (isoform L) [Source:ZFIN;Acc:ZDB-GENE-070713-5]	0.107814
tnrc6b	-0.868959	17.0913	31.2146	ENSDARG00000074161	trinucleotide repeat containing 6b [Source:ZFIN;Acc:ZDB-GENE-030131-13]	0.00949293
fbxo41	-0.868777	28.8999	52.7745	ENSDARG00000078908	F-box protein 41 [Source:ZFIN;Acc:ZDB-GENE-090313-350]	6.94587e-09
camlg	-0.868489	16.6237	30.3507	ENSDARG00000045207	calcium modulating ligand [Source:ZFIN;Acc:ZDB-GENE-040426-2407]	0.00132766
CR339051.1	-0.868389	4.4194	8.06816	ENSDARG00000078088	Uncharacterized protein [Source:UniProtKB/TrEMBL;Acc:F1QK15]	0.250898
rpl18a	-0.868165	438.927	801.191	ENSDARG00000025073	ribosomal protein L18a [Source:ZFIN;Acc:ZDB-GENE-040426-1071]	0.107174
ace	-0.867969	3.24021	5.91368	ENSDARG00000079166	angiotensin I converting enzyme (peptidyl-dipeptidase A) 1 [Source:ZFIN;Acc:ZDB-GENE-030131-1826]	8.32494e-10
nlgn2b	-0.867968	24.9319	45.503	ENSDARG00000079251	neuroligin 2b [Source:ZFIN;Acc:ZDB-GENE-090918-3]	8.30401e-14
ARHGAP40	-0.867968	6.31365	11.523	ENSDARG00000074625	Rho GTPase activating protein 40 [Source:HGNC Symbol;Acc:HGNC:16226]	0.0356747
zbtb14	-0.867301	31.8578	58.1165	ENSDARG00000089700	zinc finger and BTB domain containing 14 [Source:ZFIN;Acc:ZDB-GENE-040426-2946]	0.00814971
map7d1a	-0.867009	41.609	75.8898	ENSDARG00000060341	microtubule-associated protein 7 domain containing 1a [Source:ZFIN;Acc:ZDB-GENE-060503-22]	0.0331923
IP6K2 (2 of 2)	-0.866986	25.009	45.6126	ENSDARG00000019613	inositol hexakisphosphate kinase 2 [Source:HGNC Symbol;Acc:HGNC:17313]	1.43532e-06
VDR (1 of 2)	-0.866741	11.6968	21.3296	ENSDARG00000043059	vitamin D (1,25- dihydroxyvitamin D3) receptor [Source:HGNC Symbol;Acc:HGNC:12679]	5.08323e-05
APBB3	-0.866741	15.9524	29.0898	ENSDARG00000053771	amyloid beta (A4) precursor protein-binding, family B, member 3 [Source:HGNC Symbol;Acc:HGNC:20708]	0.0603274
bmpr2b	-0.866549	28.7198	52.3646	ENSDARG00000020057	bone morphogenetic protein receptor, type II b (serine/threonine kinase) [Source:ZFIN;Acc:ZDB-GENE-070618-2]	0.000447709
ebf1a	-0.86601	6.0949	11.1087	ENSDARG00000016116	early B-cell factor 1a [Source:ZFIN;Acc:ZDB-GENE-081028-51]	0.385646
atxn1b	-0.864342	17.2653	31.4317	ENSDARG00000060862	ataxin 1b [Source:ZFIN;Acc:ZDB-GENE-061218-2]	0.0101658
smad4	-0.864023	34.8181	63.3727	ENSDARG00000023527	MAD homolog 4 (Drosophila) [Source:ZFIN;Acc:ZDB-GENE-990603-8]	0.242423
scp2b	-0.863826	69.6277	126.712	ENSDARG00000036496	sterol carrier protein 2b [Source:ZFIN;Acc:ZDB-GENE-041010-196]	1.46725e-18
gramd1a	-0.863639	7.58674	13.805	ENSDARG00000076689	GRAM domain containing 1A [Source:ZFIN;Acc:ZDB-GENE-060503-688]	0.143265
TMC6 (1 of 2)	-0.863132	3.98602	7.2505	ENSDARG00000004875	transmembrane channel-like 6 [Source:HGNC Symbol;Acc:HGNC:18021]	0.171236
tspan12	-0.86313	9.67908	17.6061	ENSDARG00000032389	tetraspanin 12 [Source:ZFIN;Acc:ZDB-GENE-040426-1285]	0.395959
vps37b	-0.86313	5.05724	9.19902	ENSDARG00000039319	vacuolar protein sorting 37 homolog B (S. cerevisiae) [Source:ZFIN;Acc:ZDB-GENE-060526-254]	9.80388e-11
2010-03-07	-0.863129	12.6723	23.0507	ENSDARG00000062489	membrane-associated ring finger (C3HC4) 8 [Source:ZFIN;Acc:ZDB-GENE-080204-8]	1.12914e-191
si:ch211-71n6.4	-0.863129	3.67222	6.67969	ENSDARG00000088003	si:ch211-71n6.4 [Source:ZFIN;Acc:ZDB-GENE-091204-213]	3.24927e-06
abhd14b	-0.863128	3.41482	6.21148	ENSDARG00000023880	abhydrolase domain containing 14B [Source:ZFIN;Acc:ZDB-GENE-040426-1342]	1.38193e-07
rbm5	-0.862243	126.897	230.682	ENSDARG00000078781	RNA binding motif protein 5 [Source:ZFIN;Acc:ZDB-GENE-030131-3022]	3.58744e-09
ptpreb	-0.8616	305.856	555.757	ENSDARG00000021151	protein tyrosine phosphatase, receptor type, E, b [Source:ZFIN;Acc:ZDB-GENE-060503-263]	2.06731e-09
tgfbr1b	-0.861466	24.7321	44.9354	ENSDARG00000042259	transforming growth factor, beta receptor 1 b [Source:ZFIN;Acc:ZDB-GENE-091027-1]	0.0714089
CABZ01117079.1	-0.860779	8.77287	15.9317	ENSDARG00000043471	Uncharacterized protein [Source:UniProtKB/TrEMBL;Acc:E7F1P2]	0.000103038
OSBP2 (1 of 2)	-0.860473	16.1465	29.3161	ENSDARG00000022772	oxysterol binding protein 2 [Source:HGNC Symbol;Acc:HGNC:8504]	2.23136e-05
snx8b	-0.860315	2.94314	5.34308	ENSDARG00000078057	sorting nexin 8b [Source:ZFIN;Acc:ZDB-GENE-090313-317]	0.146157
rhogb	-0.860315	13.0495	23.6905	ENSDARG00000004301	ras homolog gene family, member Gb [Source:ZFIN;Acc:ZDB-GENE-030131-8877]	0.00393353
GPC6 (2 of 3)	-0.860314	6.25978	11.3642	ENSDARG00000086960	glypican 6 [Source:HGNC Symbol;Acc:HGNC:4454]	1.64386e-09
c1qbp	-0.860054	29.1567	52.9225	ENSDARG00000039887	complement component 1, q subcomponent binding protein [Source:ZFIN;Acc:ZDB-GENE-050417-408]	7.11961e-07
myh14	-0.859621	11.7516	21.3241	ENSDARG00000073732	myosin, heavy chain 14, non-muscle [Source:ZFIN;Acc:ZDB-GENE-100921-1]	0.0409179
gon4l	-0.859355	44.8254	81.3235	ENSDARG00000005867	gon-4-like (C.elegans) [Source:ZFIN;Acc:ZDB-GENE-070117-2447]	0.0405721
blnk	-0.859127	3.53479	6.4119	ENSDARG00000042722	B-cell linker [Source:ZFIN;Acc:ZDB-GENE-040702-4]	5.83193e-10
dagla	-0.858331	22.7063	41.1652	ENSDARG00000062956	diacylglycerol lipase, alpha [Source:ZFIN;Acc:ZDB-GENE-070619-1]	6.16278e-08
map3k4	-0.858204	8.5273	15.4581	ENSDARG00000053303	mitogen activated protein kinase kinase kinase 4 [Source:ZFIN;Acc:ZDB-GENE-990603-4]	0.000393679
lrrc24	-0.858059	4.6057	8.34828	ENSDARG00000078350	leucine rich repeat containing 24 [Source:ZFIN;Acc:ZDB-GENE-060503-496]	0.0679634
arid2	-0.858021	16.0089	29.0169	ENSDARG00000007413	AT rich interactive domain 2 (ARID, RFX-like) [Source:ZFIN;Acc:ZDB-GENE-030131-6311]	0.000629168
soga1	-0.857726	9.31794	16.8858	ENSDARG00000063075	suppressor of glucose, autophagy associated 1 [Source:ZFIN;Acc:ZDB-GENE-090313-188]	0.0351258
med8	-0.857563	22.5615	40.8808	ENSDARG00000008064	mediator complex subunit 8 [Source:ZFIN;Acc:ZDB-GENE-040426-2091]	0.319527
tox3	-0.857175	8.93268	16.1814	ENSDARG00000073957	TOX high mobility group box family member 3 [Source:ZFIN;Acc:ZDB-GENE-090312-209]	0.00110843
phlda1	-0.85621	17.3243	31.3618	ENSDARG00000039714	pleckstrin homology-like domain, family A, member 1 [Source:ZFIN;Acc:ZDB-GENE-041010-103]	0.000343045
cux1b	-0.85621	23.8885	43.2448	ENSDARG00000043134	cut-like homeobox 1b [Source:ZFIN;Acc:ZDB-GENE-040801-260]	2.25151e-05
pgm2l1	-0.85621	9.85108	17.8332	ENSDARG00000014704	phosphoglucomutase 2-like 1 [Source:ZFIN;Acc:ZDB-GENE-041008-205]	0.323684
TCERG1L	-0.85621	3.47685	6.29406	ENSDARG00000087127	transcription elongation regulator 1-like [Source:HGNC Symbol;Acc:HGNC:23533]	3.22178e-19
plxna1	-0.85621	12.7514	23.0836	ENSDARG00000077486	plexin A1 [Source:ZFIN;Acc:ZDB-GENE-061007-1]	3.34108e-08
slc16a10	-0.856209	2.97869	5.39225	ENSDARG00000020984	solute carrier family 16, member 10 (aromatic amino acid transporter) [Source:ZFIN;Acc:ZDB-GENE-040724-214]	0.00331103
wdr20b	-0.856209	4.38399	7.93623	ENSDARG00000041239	WD repeat domain 20b [Source:ZFIN;Acc:ZDB-GENE-041014-234]	0.0379583
dlst	-0.855323	74.7289	135.197	ENSDARG00000014230	dihydrolipoamide S-succinyltransferase [Source:ZFIN;Acc:ZDB-GENE-030326-1]	0.250452
SEC16A	-0.854743	9.44245	17.0761	ENSDARG00000063300	SEC16 homolog A (S. cerevisiae) [Source:HGNC Symbol;Acc:HGNC:29006]	0.232177
osbp2	-0.854638	35.3983	64.0109	ENSDARG00000053487	oxysterol binding protein 2 [Source:ZFIN;Acc:ZDB-GENE-091113-18]	2.91415e-11
wdr91	-0.85439	15.308	27.6769	ENSDARG00000015153	WD repeat domain 91 [Source:ZFIN;Acc:ZDB-GENE-050113-2]	0.0668111
tmub2	-0.85384	51.3041	92.7222	ENSDARG00000056467	transmembrane and ubiquitin-like domain containing 2 [Source:ZFIN;Acc:ZDB-GENE-030616-254]	0.000180631
CABZ01067945.1	-0.85355	9.8165	17.7378	ENSDARG00000091395	Uncharacterized protein [Source:UniProtKB/TrEMBL;Acc:E7FAC7]	1.06899e-09
C25H12orf4	-0.853362	9.68073	17.4902	ENSDARG00000060987	chromosome 12 open reading frame 4 [Source:HGNC Symbol;Acc:HGNC:1184]	1.45836e-07
cdh18	-0.852895	3.86865	6.98725	ENSDARG00000061371	cadherin 18, type 2 [Source:ZFIN;Acc:ZDB-GENE-060929-316]	0.39956
unknown	-0.852241	6.0134	10.856	ENSDARG00000074997	unknown	0.000262376
maml3	-0.852107	13.4944	24.3591	ENSDARG00000079552	mastermind-like 3 (Drosophila) [Source:ZFIN;Acc:ZDB-GENE-090313-292]	0.0220977
rps27.1	-0.85206	129.497	233.752	ENSDARG00000023298	ribosomal protein S27, isoform 1 [Source:ZFIN;Acc:ZDB-GENE-050522-549]	5.06465e-07
parn	-0.852005	25.5659	46.1467	ENSDARG00000024702	poly(A)-specific ribonuclease (deadenylation nuclease) [Source:ZFIN;Acc:ZDB-GENE-040426-880]	1.28633e-05
drp2	-0.851903	6.79566	12.2653	ENSDARG00000022132	dystrophin related protein 2 [Source:ZFIN;Acc:ZDB-GENE-070228-4]	0.0742209
ANO8	-0.851501	9.70195	17.506	ENSDARG00000077229	Anoctamin [Source:UniProtKB/TrEMBL;Acc:E7F191]	0.40868
slc32a1	-0.851423	91.8624	165.745	ENSDARG00000059775	solute carrier family 32 (GABA vesicular transporter), member 1 [Source:ZFIN;Acc:ZDB-GENE-061201-1]	0.220942
C5H2orf68	-0.85127	12.3071	22.2032	ENSDARG00000059459	chromosome 2 open reading frame 68 [Source:HGNC Symbol;Acc:HGNC:34353]	0.0412174
qtrt1	-0.85127	5.12542	9.24671	ENSDARG00000043105	queuine tRNA-ribosyltransferase 1 [Source:ZFIN;Acc:ZDB-GENE-040426-1625]	4.38413e-25
AMPD2 (2 of 2)	-0.851157	27.7363	50.0348	ENSDARG00000088554	adenosine monophosphate deaminase 2 [Source:HGNC Symbol;Acc:HGNC:469]	0.0119235
PDE3B	-0.850306	18.6995	33.7131	ENSDARG00000062190	phosphodiesterase 3B, cGMP-inhibited [Source:HGNC Symbol;Acc:HGNC:8779]	0.000235108
pip5k1cb	-0.850248	44.9501	81.0365	ENSDARG00000009442	phosphatidylinositol-4-phosphate 5-kinase, type I, gamma b [Source:ZFIN;Acc:ZDB-GENE-110408-21]	0.19271
higd2a	-0.849669	5.92705	10.6811	ENSDARG00000052371	HIG1 hypoxia inducible domain family, member 2A [Source:ZFIN;Acc:ZDB-GENE-050417-119]	5.62062e-09
rcor2	-0.849668	5.78357	10.4225	ENSDARG00000008278	REST corepressor 2 [Source:ZFIN;Acc:ZDB-GENE-040426-1812]	0.00127246
snrka	-0.849138	23.2054	41.8027	ENSDARG00000070832	SNF related kinase a [Source:ZFIN;Acc:ZDB-GENE-040718-84]	0.342118
mlxip	-0.848792	8.7527	15.7636	ENSDARG00000059474	MLX interacting protein [Source:ZFIN;Acc:ZDB-GENE-060526-8]	2.00731e-17
srsf4	-0.848401	82.2117	148.023	ENSDARG00000090077	serine/arginine-rich splicing factor 4 [Source:ZFIN;Acc:ZDB-GENE-030131-591]	8.08184e-07
BX548011.3	-0.848058	195.564	352.031	ENSDARG00000087506	Uncharacterized protein [Source:UniProtKB/TrEMBL;Acc:E7EZ11]	7.9942e-07
nf1a	-0.847666	7.6339	13.7379	ENSDARG00000012982	neurofibromin 1a [Source:ZFIN;Acc:ZDB-GENE-030131-4907]	3.32136e-09
AGAP1	-0.847178	21.4856	38.6521	ENSDARG00000087822	ArfGAP with GTPase domain, ankyrin repeat and PH domain 1 [Source:HGNC Symbol;Acc:HGNC:16922]	3.81934e-06
foxn4	-0.846528	11.8032	21.2241	ENSDARG00000010591	forkhead box N4 [Source:ZFIN;Acc:ZDB-GENE-990415-277]	1.01851e-27
tsc1a	-0.84633	21.8859	39.3492	ENSDARG00000026048	tuberous sclerosis 1a [Source:ZFIN;Acc:ZDB-GENE-030131-9111]	5.4498e-06
ZDHHC1	-0.845983	15.9004	28.5808	ENSDARG00000077546	zinc finger, DHHC-type containing 1 [Source:HGNC Symbol;Acc:HGNC:17916]	0.00048442
diaph2	-0.845816	7.28827	13.0991	ENSDARG00000076060	diaphanous homolog 2 (Drosophila) [Source:ZFIN;Acc:ZDB-GENE-090115-1]	1.46968e-19
SPTBN1 (1 of 2)	-0.845746	232.308	417.501	ENSDARG00000036402	spectrin, beta, non-erythrocytic 1 [Source:HGNC Symbol;Acc:HGNC:11275]	0.0096669
nfixa	-0.845648	148.122	266.187	ENSDARG00000043226	nuclear factor I/Xa [Source:ZFIN;Acc:ZDB-GENE-080722-15]	0.12908
TBC1D24	-0.8455	11.7381	21.092	ENSDARG00000069339	TBC1 domain family, member 24 [Source:HGNC Symbol;Acc:HGNC:29203]	2.34392e-12
grm4	-0.845129	19.0263	34.1794	ENSDARG00000040156	glutamate receptor, metabotropic 4 [Source:ZFIN;Acc:ZDB-GENE-030131-5781]	1.38875e-06
PDXP	-0.844899	29.1185	52.3009	ENSDARG00000038315	pyridoxal (pyridoxine, vitamin B6) phosphatase [Source:HGNC Symbol;Acc:HGNC:30259]	0.000756626
PLEKHG4B (2 of 2)	-0.844681	3.27043	5.87326	ENSDARG00000086950	pleckstrin homology domain containing, family G (with RhoGef domain) member 4B [Source:HGNC Symbol;Acc:HGNC:29399]	0.00615494
npas3b	-0.844525	15.8168	28.4018	ENSDARG00000015876	neuronal PAS domain protein 3b [Source:ZFIN;Acc:ZDB-GENE-060503-934]	5.44205e-09
barhl1b	-0.844167	92.6151	166.265	ENSDARG00000019013	BarH-like 1b [Source:ZFIN;Acc:ZDB-GENE-060118-2]	0.0174761
sf3a2	-0.843095	30.6125	54.9156	ENSDARG00000021107	splicing factor 3a, subunit 2 [Source:ZFIN;Acc:ZDB-GENE-040426-897]	0.0601184
ttc9b	-0.842402	80.1153	143.649	ENSDARG00000068421	tetratricopeptide repeat domain 9B [Source:ZFIN;Acc:ZDB-GENE-050419-67]	0.08369
pcsk7	-0.842379	8.29837	14.879	ENSDARG00000069968	proprotein convertase subtilisin/kexin type 7 [Source:ZFIN;Acc:ZDB-GENE-030131-7293]	0.0404217
fam184b	-0.841248	19.8596	35.5805	ENSDARG00000055099	family with sequence similarity 184, member B [Source:ZFIN;Acc:ZDB-GENE-090313-380]	0.000263355
znf503	-0.841083	9.55574	17.1181	ENSDARG00000018492	zinc finger protein 503 [Source:ZFIN;Acc:ZDB-GENE-031113-5]	0.0334866
C5H8orf4 (2 of 2)	-0.840495	32.1069	57.4926	ENSDARG00000079497	chromosome 8 open reading frame 4 [Source:HGNC Symbol;Acc:HGNC:1357]	0.0177233
rgmb	-0.839909	9.30186	16.6497	ENSDARG00000074845	RGM domain family, member B [Source:ZFIN;Acc:ZDB-GENE-040527-2]	2.5947e-33
ptk2.2	-0.839169	6.13031	10.9672	ENSDARG00000040197	protein tyrosine kinase 2b [Source:ZFIN;Acc:ZDB-GENE-031114-5]	0.0485621
edc4	-0.839098	13.5536	24.2464	ENSDARG00000062266	enhancer of mRNA decapping 4 [Source:ZFIN;Acc:ZDB-GENE-030131-5032]	0.220323
fam120c	-0.83902	25.0942	44.8894	ENSDARG00000019205	family with sequence similarity 120C [Source:ZFIN;Acc:ZDB-GENE-090313-228]	7.5281e-18
lrrtm2	-0.838829	14.021	25.0779	ENSDARG00000090425	leucine rich repeat transmembrane neuronal 2 [Source:ZFIN;Acc:ZDB-GENE-080327-8]	1.11945e-09
znf384l	-0.838828	12.7762	22.8516	ENSDARG00000001015	zinc finger protein 384 like [Source:ZFIN;Acc:ZDB-GENE-030616-498]	7.82467e-14
gpc4	-0.838502	37.1606	66.4504	ENSDARG00000015472	glypican 4 [Source:ZFIN;Acc:ZDB-GENE-011119-1]	1.89783e-07
ephb3a	-0.838159	33.3414	59.6067	ENSDARG00000031548	eph receptor B3a [Source:ZFIN;Acc:ZDB-GENE-990415-60]	0.00038469
si:ch1073-80i24.1	-0.838014	17.4247	31.1481	ENSDARG00000074786	si:ch1073-80i24.1 [Source:ZFIN;Acc:ZDB-GENE-131121-169]	3.28626e-70
sirt7	-0.837595	5.24118	9.36635	ENSDARG00000060645	sirtuin 7 [Source:ZFIN;Acc:ZDB-GENE-050208-612]	9.88569e-32
gphna	-0.837595	11.0264	19.705	ENSDARG00000089076	gephyrin a [Source:ZFIN;Acc:ZDB-GENE-110127-3]	6.94944e-06
igsf11	-0.837595	29.0741	51.9574	ENSDARG00000017217	immunoglobulin superfamily member 11 [Source:ZFIN;Acc:ZDB-GENE-080303-21]	0.000115646
lmo1	-0.837595	49.1865	87.8996	ENSDARG00000034504	LIM domain only 1 [Source:ZFIN;Acc:ZDB-GENE-021115-6]	0.0299426
DGKG	-0.837595	9.49327	16.9651	ENSDARG00000062696	diacylglycerol kinase, gamma 90kDa [Source:HGNC Symbol;Acc:HGNC:2853]	0.0225117
crtc3	-0.837595	28.1844	50.3674	ENSDARG00000052114	CREB regulated transcription coactivator 3 [Source:ZFIN;Acc:ZDB-GENE-070712-2]	1.68634e-10
ccng2	-0.837594	29.8049	53.2633	ENSDARG00000017602	cyclin G2 [Source:ZFIN;Acc:ZDB-GENE-021016-1]	0.0954585
ATL2 (2 of 2)	-0.837594	7.87469	14.0726	ENSDARG00000068484	atlastin GTPase 2 [Source:HGNC Symbol;Acc:HGNC:24047]	0.204917
creb5b	-0.837594	2.84864	5.09071	ENSDARG00000070536	cAMP responsive element binding protein 5b [Source:ZFIN;Acc:ZDB-GENE-091020-6]	0.0215425
CABZ01094378.1	-0.836838	46.4797	83.0189	ENSDARG00000089609	Uncharacterized protein [Source:UniProtKB/TrEMBL;Acc:E7EYL8]	0.00305084
cacna1i	-0.836694	6.76093	12.0747	ENSDARG00000070522	calcium channel, voltage-dependent, T type, alpha 1I subunit [Source:ZFIN;Acc:ZDB-GENE-060503-324]	0.207354
meis3	-0.836044	19.8514	35.4377	ENSDARG00000002795	myeloid ecotropic viral integration site 3 [Source:ZFIN;Acc:ZDB-GENE-010406-2]	0.136124
med20	-0.835328	19.513	34.8162	ENSDARG00000046006	mediator complex subunit 20 [Source:ZFIN;Acc:ZDB-GENE-040801-104]	0.187901
gnal	-0.834666	48.2126	85.9844	ENSDARG00000045415	guanine nucleotide binding protein (G protein), alpha activating activity polypeptide, olfactory type [Source:ZFIN;Acc:ZDB-GENE-041114-26]	7.90863e-09
SEMA4D	-0.834513	3.55413	6.33792	ENSDARG00000067801	sema domain, immunoglobulin domain (Ig), transmembrane domain (TM) and short cytoplasmic domain, (semaphorin) 4D [Source:HGNC Symbol;Acc:HGNC:10732]	0.213068
THSD7A (2 of 2)	-0.83448	14.6797	26.177	ENSDARG00000090496	thrombospondin, type I, domain containing 7A [Source:HGNC Symbol;Acc:HGNC:22207]	0.0353114
arvcfb	-0.8344	16.0527	28.6238	ENSDARG00000061688	armadillo repeat gene deleted in velocardiofacial syndrome b [Source:ZFIN;Acc:ZDB-GENE-060526-60]	0.340524
CT955967.1	-0.834319	6.77038	12.0717	ENSDARG00000078133	Uncharacterized protein [Source:UniProtKB/TrEMBL;Acc:E7F0J6]	0.00414626
nup210	-0.834294	6.10604	10.887	ENSDARG00000063333	nucleoporin 210 [Source:ZFIN;Acc:ZDB-GENE-050208-132]	4.38822e-10
cacnb3b	-0.834211	8.39176	14.9615	ENSDARG00000076030	calcium channel, voltage-dependent, beta 3b [Source:ZFIN;Acc:ZDB-GENE-090127-1]	6.67715e-13
si:dkey-234i14.3	-0.833974	18.7293	33.3866	ENSDARG00000091667	si:dkey-234i14.3 [Source:ZFIN;Acc:ZDB-GENE-131121-422]	0.000319126
PRRG1	-0.833843	11.8492	21.1203	ENSDARG00000043283	proline rich Gla (G-carboxyglutamic acid) 1 [Source:HGNC Symbol;Acc:HGNC:9469]	5.53188e-09
ago3b	-0.833507	10.7154	19.095	ENSDARG00000063079	argonaute RISC catalytic component 3b [Source:ZFIN;Acc:ZDB-GENE-060503-452]	0.232284
rpl19	-0.833274	598.156	1065.75	ENSDARG00000013307	ribosomal protein L19 [Source:ZFIN;Acc:ZDB-GENE-040426-2290]	3.97494e-08
FNIP1	-0.83118	6.82132	12.1361	ENSDARG00000076417	folliculin interacting protein 1 [Source:HGNC Symbol;Acc:HGNC:29418]	0.212576
mcm3	-0.830471	4.91778	8.74512	ENSDARG00000090802	MCM3 minichromosome maintenance deficient 3 (S. cerevisiae) [Source:ZFIN;Acc:ZDB-GENE-020419-4]	1.18805e-10
BX004890.2	-0.830418	17.4221	30.9799	ENSDARG00000086505	Uncharacterized protein [Source:UniProtKB/TrEMBL;Acc:E7F202]	0.00725107
OPLAH	-0.83037	10.1103	17.9776	ENSDARG00000045123	5-oxoprolinase (ATP-hydrolysing) [Source:HGNC Symbol;Acc:HGNC:8149]	0.059605
dip2ba	-0.830115	12.7931	22.744	ENSDARG00000005350	DIP2 disco-interacting protein 2 homolog Ba (Drosophila) [Source:ZFIN;Acc:ZDB-GENE-040426-2305]	0.369247
tmem2	-0.82986	6.1401	10.9141	ENSDARG00000061600	transmembrane protein 2 [Source:ZFIN;Acc:ZDB-GENE-030131-2179]	0.000378589
prrc2c	-0.829443	13.9859	24.8529	ENSDARG00000057583	proline-rich coiled-coil 2C [Source:ZFIN;Acc:ZDB-GENE-081104-156]	0.285663
serpinh1a	-0.828195	4.97431	8.8317	ENSDARG00000075954	serpin peptidase inhibitor, clade H (heat shock protein 47), member 1a [Source:ZFIN;Acc:ZDB-GENE-080219-21]	0.041472
filip1b	-0.827748	2.93913	5.2167	ENSDARG00000079634	filamin A interacting protein 1b [Source:ZFIN;Acc:ZDB-GENE-030131-1935]	1.0007e-18
plp1b	-0.827535	181.985	322.959	ENSDARG00000011929	proteolipid protein 1b [Source:ZFIN;Acc:ZDB-GENE-030710-6]	0.0381783
AADAT	-0.827253	13.9106	24.6817	ENSDARG00000011410	aminoadipate aminotransferase [Source:HGNC Symbol;Acc:HGNC:17929]	6.49463e-06
gnb2l1	-0.82693	378.886	672.109	ENSDARG00000041619	guanine nucleotide binding protein (G protein), beta polypeptide 2-like 1 [Source:ZFIN;Acc:ZDB-GENE-990415-89]	0.000358749
si:dkey-215k6.1	-0.826706	11.2517	19.9564	ENSDARG00000062538	si:dkey-215k6.1 [Source:ZFIN;Acc:ZDB-GENE-060526-251]	1.55321e-05
CCDC120 (1 of 2)	-0.825969	6.75235	11.9701	ENSDARG00000012449	coiled-coil domain containing 120 [Source:HGNC Symbol;Acc:HGNC:28910]	0.0109422
shmt2	-0.825676	17.7309	31.4255	ENSDARG00000068724	serine hydroxymethyltransferase 2 (mitochondrial) [Source:ZFIN;Acc:ZDB-GENE-071213-1]	0.124794
RNF111	-0.825622	11.5254	20.4265	ENSDARG00000078802	ring finger protein 111 [Source:HGNC Symbol;Acc:HGNC:17384]	0.254069
chd7	-0.825587	62.0506	109.969	ENSDARG00000075211	chromodomain helicase DNA binding protein 7 [Source:ZFIN;Acc:ZDB-GENE-070912-179]	2.6071e-08
ralgps2	-0.825509	24.6833	43.7428	ENSDARG00000026519	Ral-A exchange factor RalGPS2 [Source:ZFIN;Acc:ZDB-GENE-040426-1212]	0.430465
HPDL	-0.825131	11.6326	20.6095	ENSDARG00000079720	4-hydroxyphenylpyruvate dioxygenase-like [Source:HGNC Symbol;Acc:HGNC:28242]	0.256454
acvr1b	-0.825072	25.364	44.9354	ENSDARG00000018968	activin A receptor, type IB [Source:ZFIN;Acc:ZDB-GENE-980526-527]	1.22165e-11
huwe1	-0.825022	27.6438	48.9727	ENSDARG00000016782	HECT, UBA and WWE domain containing 1 [Source:ZFIN;Acc:ZDB-GENE-081104-387]	4.75413e-13
WDR48 (2 of 3)	-0.824655	8.35167	14.7917	ENSDARG00000044440	WD repeat domain 48 [Source:HGNC Symbol;Acc:HGNC:30914]	0.0027955
NAV1 (2 of 3)	-0.824565	9.03356	15.9984	ENSDARG00000078011	neuron navigator 1 [Source:HGNC Symbol;Acc:HGNC:15989]	0.00146639
si:ch211-233a24.2	-0.824048	12.037	21.3099	ENSDARG00000062330	si:ch211-233a24.2 [Source:ZFIN;Acc:ZDB-GENE-090313-98]	0.242584
kcnc3a	-0.82362	190.773	337.638	ENSDARG00000055855	potassium voltage-gated channel, Shaw-related subfamily, member 3a [Source:ZFIN;Acc:ZDB-GENE-100901-1]	0.000199314
rxrbb	-0.822612	43.2977	76.5766	ENSDARG00000002006	retinoid x receptor, beta b [Source:ZFIN;Acc:ZDB-GENE-990415-242]	9.84375e-18
tjp2b	-0.822131	24.6121	43.5146	ENSDARG00000023443	tight junction protein 2b (zona occludens 2) [Source:ZFIN;Acc:ZDB-GENE-040718-58]	0.270329
CABZ01055170.1	-0.821654	4.96863	8.78171	ENSDARG00000086777	Uncharacterized protein [Source:UniProtKB/TrEMBL;Acc:H9GYE2]	0.379192
krr1	-0.821653	6.94446	12.2738	ENSDARG00000011246	KRR1, small subunit (SSU) processome component, homolog (yeast) [Source:ZFIN;Acc:ZDB-GENE-060623-10]	0.00835178
asf1bb	-0.821653	8.99623	15.9002	ENSDARG00000043713	ASF1 anti-silencing function 1 homolog Bb [Source:ZFIN;Acc:ZDB-GENE-040426-2594]	4.46135e-67
unknown	-0.821653	13.1025	23.1578	ENSDARG00000059888	unknown	0.217507
slc16a5	-0.821653	4.68443	8.2794	ENSDARG00000030472	solute carrier family 16, member 5 (monocarboxylic acid transporter 6) [Source:ZFIN;Acc:ZDB-GENE-121108-4]	0.296799
diabloa	-0.821652	4.4643	7.89033	ENSDARG00000035323	diablo, IAP-binding mitochondrial protein a [Source:ZFIN;Acc:ZDB-GENE-040426-1303]	6.70748e-15
CPEB2	-0.821144	22.0773	39.0063	ENSDARG00000052604	cytoplasmic polyadenylation element binding protein 2 [Source:HGNC Symbol;Acc:HGNC:21745]	5.22325e-21
unknown	-0.821144	12.3142	21.7568	ENSDARG00000075024	unknown	0.190245
CABZ01044136.1	-0.82046	18.8295	33.2523	ENSDARG00000062310	Uncharacterized protein [Source:UniProtKB/TrEMBL;Acc:E7F381]	0.27052
PBRM1 (1 of 2)	-0.820286	16.4833	29.1055	ENSDARG00000003877	polybromo 1 [Source:HGNC Symbol;Acc:HGNC:30064]	1.56697e-15
lum	-0.820107	32.9641	58.1994	ENSDARG00000045580	lumican [Source:ZFIN;Acc:ZDB-GENE-040625-24]	0.26374
cep85l	-0.819927	13.0244	22.9923	ENSDARG00000020777	centrosomal protein 85, like [Source:ZFIN;Acc:ZDB-GENE-041014-309]	0.00735132
smarca4	-0.819831	31.1127	54.9202	ENSDARG00000077226	SWI/SNF related, matrix associated, actin dependent regulator of chromatin, subfamily a, member 4 [Source:ZFIN;Acc:ZDB-GENE-030605-1]	2.82426e-05
elavl3	-0.81968	180.317	318.262	ENSDARG00000014420	ELAV (embryonic lethal, abnormal vision, Drosophila)-like 3 (Hu antigen C) [Source:ZFIN;Acc:ZDB-GENE-980526-76]	0.0641688
CR936337.1	-0.819294	15.0522	26.5603	ENSDARG00000061082	Uncharacterized protein [Source:UniProtKB/TrEMBL;Acc:E7F1B4]	0.00189913
lamb1a	-0.818734	4.01211	7.07679	ENSDARG00000089288	laminin, beta 1a [Source:ZFIN;Acc:ZDB-GENE-021226-1]	0.00142557
atp2b2	-0.818662	285.357	503.304	ENSDARG00000063433	ATPase, Ca++ transporting, plasma membrane 2 [Source:ZFIN;Acc:ZDB-GENE-061016-1]	0.20888
pcnx	-0.818437	10.1385	17.8792	ENSDARG00000011819	pecanex homolog (Drosophila) [Source:ZFIN;Acc:ZDB-GENE-081113-6]	0.000414348
bcl9	-0.818353	15.3482	27.0648	ENSDARG00000036687	B-cell CLL/lymphoma 9 [Source:ZFIN;Acc:ZDB-GENE-090313-135]	0.00110921
dscaml1	-0.817695	12.435	21.9178	ENSDARG00000057052	Down syndrome cell adhesion molecule like 1 [Source:ZFIN;Acc:ZDB-GENE-110601-1]	0.036664
znf207a	-0.817084	52.764	92.9618	ENSDARG00000015538	zinc finger protein 207, a [Source:ZFIN;Acc:ZDB-GENE-040426-2273]	5.90464e-24
atoh8	-0.816837	3.43407	6.04925	ENSDARG00000037555	atonal homolog 8 [Source:ZFIN;Acc:ZDB-GENE-061215-7]	0.0385381
setd1ba	-0.816835	3.96082	6.97713	ENSDARG00000060847	SET domain containing 1B, a [Source:ZFIN;Acc:ZDB-GENE-050309-289]	2.02542e-07
htt	-0.816501	13.6785	24.0897	ENSDARG00000052866	huntingtin [Source:ZFIN;Acc:ZDB-GENE-990415-131]	0.00748695
il6st	-0.816042	41.9556	73.8657	ENSDARG00000030498	interleukin 6 signal transducer [Source:ZFIN;Acc:ZDB-GENE-080104-6]	3.80507e-07
adcy1b	-0.815501	5.14165	9.04884	ENSDARG00000088634	adenylate cyclase 1b [Source:ZFIN;Acc:ZDB-GENE-100805-1]	6.15527e-10
mccc1	-0.815426	22.8366	40.1882	ENSDARG00000054046	methylcrotonoyl-Coenzyme A carboxylase 1 (alpha) [Source:ZFIN;Acc:ZDB-GENE-050208-450]	0.00382094
si:ch211-218g4.2	-0.81514	3.1855	5.60479	ENSDARG00000078145	si:ch211-218g4.2 [Source:ZFIN;Acc:ZDB-GENE-090312-60]	0.0125324
immt	-0.815017	16.6303	29.2581	ENSDARG00000057454	inner membrane protein, mitochondrial (mitofilin) [Source:ZFIN;Acc:ZDB-GENE-030131-5417]	0.000583557
larp1	-0.814934	15.2552	26.8372	ENSDARG00000018434	La ribonucleoprotein domain family, member 1 [Source:ZFIN;Acc:ZDB-GENE-030131-5386]	2.88042e-06
unknown	-0.814708	42.4365	74.6434	ENSDARG00000075226	unknown	0.0821274
rapgef1a	-0.814511	12.4907	21.9675	ENSDARG00000043593	Rap guanine nucleotide exchange factor (GEF) 1a [Source:ZFIN;Acc:ZDB-GENE-081105-26]	1.10959e-05
dusp5	-0.814511	61.2982	107.805	ENSDARG00000019307	dual specificity phosphatase 5 [Source:ZFIN;Acc:ZDB-GENE-010625-1]	0.0366014
znf536	-0.814398	14.0743	24.7506	ENSDARG00000022251	zinc finger protein 536 [Source:ZFIN;Acc:ZDB-GENE-030616-624]	0.288215
arid1ab	-0.814256	7.80464	13.7236	ENSDARG00000060073	AT rich interactive domain 1Ab (SWI-like) [Source:ZFIN;Acc:ZDB-GENE-030131-5725]	0.193789
slco4a1	-0.814106	28.2768	49.7165	ENSDARG00000075948	solute carrier organic anion transporter family, member 4A1 [Source:ZFIN;Acc:ZDB-GENE-060606-4]	0.318223
zmym2	-0.814072	10.6952	18.8039	ENSDARG00000027353	zinc finger, MYM-type 2 [Source:ZFIN;Acc:ZDB-GENE-030131-2408]	0.0227309
ANKRD34A	-0.813329	17.4372	30.6418	ENSDARG00000076719	ankyrin repeat domain 34A [Source:HGNC Symbol;Acc:HGNC:27639]	1.07681e-10
dennd6b	-0.813143	5.39197	9.47388	ENSDARG00000011605	DENN/MADD domain containing 6B [Source:ZFIN;Acc:ZDB-GENE-030131-9382]	0.260043
cldn19	-0.81314	7.39471	12.9927	ENSDARG00000044569	claudin 19 [Source:ZFIN;Acc:ZDB-GENE-050417-242]	0.000530338
TNKS (1 of 2)	-0.813017	21.3238	37.4633	ENSDARG00000062897	tankyrase, TRF1-interacting ankyrin-related ADP-ribose polymerase [Source:HGNC Symbol;Acc:HGNC:11941]	0.00566215
taok2b	-0.812739	14.2077	24.9565	ENSDARG00000079261	TAO kinase 2b [Source:ZFIN;Acc:ZDB-GENE-110603-3]	1.98792e-07
ptgr1	-0.812367	33.0785	58.0888	ENSDARG00000024877	prostaglandin reductase 1 [Source:ZFIN;Acc:ZDB-GENE-041212-80]	3.59066e-05
sap130a	-0.812239	22.4263	39.3792	ENSDARG00000056924	Sin3A-associated protein a [Source:ZFIN;Acc:ZDB-GENE-070615-5]	0.201792
fgfr1b	-0.812239	6.61696	11.6189	ENSDARG00000011190	fibroblast growth factor receptor 1b [Source:ZFIN;Acc:ZDB-GENE-060503-14]	0.0104683
kcnn1b	-0.811791	26.5137	46.5418	ENSDARG00000023546	potassium intermediate/small conductance calcium-activated channel, subfamily N, member 1b [Source:ZFIN;Acc:ZDB-GENE-060503-397]	6.0189e-08
loxl1	-0.811601	4.17583	7.32924	ENSDARG00000054451	lysyl oxidase-like 1 [Source:ZFIN;Acc:ZDB-GENE-060503-693]	0.389625
pigo	-0.811123	4.63473	8.13199	ENSDARG00000011743	phosphatidylinositol glycan anchor biosynthesis, class O [Source:ZFIN;Acc:ZDB-GENE-091204-80]	5.15878e-09
CU929356.2	-0.811123	4.39934	7.71898	ENSDARG00000090955	Uncharacterized protein [Source:UniProtKB/TrEMBL;Acc:F1R199]	1.07764e-08
cox10	-0.810752	6.25108	10.9652	ENSDARG00000034309	cytochrome c oxidase assembly homolog 10 (yeast) [Source:ZFIN;Acc:ZDB-GENE-041111-239]	0.000516407
ARAP1 (2 of 3)	-0.81046	6.8659	12.0412	ENSDARG00000086356	ArfGAP with RhoGAP domain, ankyrin repeat and PH domain 1 [Source:HGNC Symbol;Acc:HGNC:16925]	0.0114503
tnc	-0.810346	19.6825	34.5159	ENSDARG00000021948	tenascin C [Source:ZFIN;Acc:ZDB-GENE-980526-104]	0.239413
SLC2A4RG	-0.80985	8.44063	14.7967	ENSDARG00000077762	SLC2A4 regulator [Source:HGNC Symbol;Acc:HGNC:15930]	0.221484
cntfr	-0.809178	34.5738	60.5807	ENSDARG00000028661	ciliary neurotrophic factor receptor [Source:ZFIN;Acc:ZDB-GENE-030616-82]	0.00122359
asap2a	-0.808772	56.7278	99.3713	ENSDARG00000010181	ArfGAP with SH3 domain, ankyrin repeat and PH domain 2a [Source:ZFIN;Acc:ZDB-GENE-041210-256]	9.57321e-05
unknown	-0.807848	5.15665	9.02722	ENSDARG00000033426	unknown	2.80717e-05
larp1b	-0.807848	4.32879	7.57797	ENSDARG00000061169	La ribonucleoprotein domain family, member 1B [Source:ZFIN;Acc:ZDB-GENE-030131-4154]	2.47798e-07
ttll6	-0.807847	18.879	33.0496	ENSDARG00000054023	tubulin tyrosine ligase-like family, member 6 [Source:ZFIN;Acc:ZDB-GENE-080107-1]	0.350673
FRS3	-0.807847	4.07277	7.12978	ENSDARG00000078688	fibroblast growth factor receptor substrate 3 [Source:HGNC Symbol;Acc:HGNC:16970]	3.17454e-10
prelid1b	-0.807847	9.59137	16.7906	ENSDARG00000044169	PRELI domain containing 1b [Source:ZFIN;Acc:ZDB-GENE-050522-169]	0.266507
C17H14orf159	-0.807846	8.73812	15.2969	ENSDARG00000005179	chromosome 14 open reading frame 159 [Source:HGNC Symbol;Acc:HGNC:20498]	0.350821
ipo13	-0.807658	45.9626	80.4514	ENSDARG00000060618	importin 13 [Source:ZFIN;Acc:ZDB-GENE-070706-1]	1.02493e-05
tanc2	-0.807577	64.3094	112.559	ENSDARG00000079097	tetratricopeptide repeat, ankyrin repeat and coiled-coil containing 2 [Source:ZFIN;Acc:ZDB-GENE-060130-180]	1.16652e-19
PLOD3 (2 of 2)	-0.806964	12.746	22.2995	ENSDARG00000076317	procollagen-lysine, 2-oxoglutarate 5-dioxygenase 3 [Source:HGNC Symbol;Acc:HGNC:9083]	5.6673e-46
BEND2 (1 of 2)	-0.805885	8.03429	14.0457	ENSDARG00000058978	BEN domain containing 2 [Source:HGNC Symbol;Acc:HGNC:28509]	3.94757e-05
nrxn3a	-0.805737	402.517	703.615	ENSDARG00000043746	neurexin 3a [Source:ZFIN;Acc:ZDB-GENE-070206-9]	0.129165
gdf10b	-0.805534	8.422	14.7199	ENSDARG00000073891	growth differentiation factor 10b [Source:ZFIN;Acc:ZDB-GENE-120316-1]	1.07935e-05
tbl1x	-0.805173	12.0663	21.0841	ENSDARG00000060438	transducin (beta)-like 1X-linked [Source:ZFIN;Acc:ZDB-GENE-070209-131]	0.0155741
cacng8b	-0.804756	32.5282	56.8219	ENSDARG00000070626	calcium channel, voltage-dependent, gamma subunit 8b [Source:ZFIN;Acc:ZDB-GENE-100921-72]	2.38081e-06
iqsec3a	-0.80403	24.5533	42.8694	ENSDARG00000075792	IQ motif and Sec7 domain 3a [Source:ZFIN;Acc:ZDB-GENE-041210-343]	8.86595e-07
CU695076.1	-0.80378	48.0543	83.8868	ENSDARG00000077430	Claudin [Source:UniProtKB/TrEMBL;Acc:E7F357]	6.03294e-08
nup85	-0.803647	11.7602	20.5275	ENSDARG00000046061	nucleoporin 85 [Source:ZFIN;Acc:ZDB-GENE-040801-145]	7.17259e-09
nbn	-0.803275	4.40559	7.68801	ENSDARG00000040303	nibrin [Source:ZFIN;Acc:ZDB-GENE-041008-35]	0.0842001
sclt1	-0.803135	7.67897	13.3989	ENSDARG00000057248	sodium channel and clathrin linker 1 [Source:ZFIN;Acc:ZDB-GENE-030131-3278]	0.169921
CABZ01070258.1	-0.80283	4.54208	7.92375	ENSDARG00000040503	Uncharacterized protein [Source:UniProtKB/TrEMBL;Acc:E7F3S4]	1.33395e-09
rerea	-0.802387	64.1273	111.837	ENSDARG00000077353	arginine-glutamic acid dipeptide (RE) repeats a [Source:ZFIN;Acc:ZDB-GENE-060718-1]	1.15544e-08
khdrbs2	-0.802081	12.3726	21.573	ENSDARG00000069469	KH domain containing, RNA binding, signal transduction associated 2 [Source:ZFIN;Acc:ZDB-GENE-061013-497]	0.0179189
trib3	-0.80208	12.3017	21.4493	ENSDARG00000016200	tribbles homolog 3 (Drosophila) [Source:ZFIN;Acc:ZDB-GENE-040426-2609]	0.241375
MTMR3 (2 of 3)	-0.80197	7.19309	12.541	ENSDARG00000089046	myotubularin related protein 3 [Source:HGNC Symbol;Acc:HGNC:7451]	0.424105
gse1	-0.801476	11.492	20.0291	ENSDARG00000062020	Gse1 coiled-coil protein [Source:ZFIN;Acc:ZDB-GENE-030131-9569]	0.125657
TESK1 (2 of 2)	-0.801213	7.6122	13.2648	ENSDARG00000079281	testis-specific kinase 1 [Source:HGNC Symbol;Acc:HGNC:11731]	6.48648e-05
CT956064.3	-0.8008	272.194	474.18	ENSDARG00000088436	Uncharacterized protein [Source:UniProtKB/TrEMBL;Acc:F1QLL6]	0.00224722
znf827	-0.800784	37.5782	65.463	ENSDARG00000076171	zinc finger protein 827 [Source:ZFIN;Acc:ZDB-GENE-080728-3]	0.000319666
coro2ba	-0.800634	37.2255	64.8418	ENSDARG00000079440	coronin, actin binding protein, 2Ba [Source:ZFIN;Acc:ZDB-GENE-050518-1]	0.000392021
ccnl1b	-0.799448	29.564	51.4542	ENSDARG00000012140	cyclin L1b [Source:ZFIN;Acc:ZDB-GENE-030131-4813]	0.00240047
unknown	-0.797727	12.9763	22.5575	ENSDARG00000052065	unknown	0.209913
EPC1 (2 of 2)	-0.797603	21.234	36.9092	ENSDARG00000060054	enhancer of polycomb homolog 1 (Drosophila) [Source:HGNC Symbol;Acc:HGNC:19876]	4.81773e-05
ptprdb	-0.797476	77.3783	134.488	ENSDARG00000019945	protein tyrosine phosphatase, receptor type, D, b [Source:ZFIN;Acc:ZDB-GENE-070615-38]	0.0201213
UNC80 (1 of 2)	-0.796118	31.5119	54.718	ENSDARG00000061535	unc-80 homolog (C. elegans) [Source:HGNC Symbol;Acc:HGNC:26582]	0.0108204
ibtk	-0.79598	13.9388	24.2013	ENSDARG00000074424	inhibitor of Bruton agammaglobulinemia tyrosine kinase [Source:ZFIN;Acc:ZDB-GENE-030131-6246]	0.164695
fam131c	-0.795775	7.96625	13.8295	ENSDARG00000037320	family with sequence similarity 131, member C [Source:ZFIN;Acc:ZDB-GENE-050706-119]	0.00108613
rpsa	-0.795111	624.348	1083.38	ENSDARG00000019181	ribosomal protein SA [Source:ZFIN;Acc:ZDB-GENE-040426-811]	1.61211e-10
tcf4	-0.795003	80.2564	139.251	ENSDARG00000087652	transcription factor 4 [Source:ZFIN;Acc:ZDB-GENE-090814-1]	0.000127077
wnk1a	-0.794958	14.7791	25.6422	ENSDARG00000078992	WNK lysine deficient protein kinase 1a [Source:ZFIN;Acc:ZDB-GENE-080917-49]	4.38952e-06
PDE5A (2 of 2)	-0.794526	3.36487	5.83639	ENSDARG00000056806	phosphodiesterase 5A, cGMP-specific [Source:HGNC Symbol;Acc:HGNC:8784]	3.0524e-11
tmem151a	-0.794371	11.3713	19.7215	ENSDARG00000079908	transmembrane protein 151A [Source:ZFIN;Acc:ZDB-GENE-091118-118]	0.273245
MCC	-0.794173	6.27932	10.8889	ENSDARG00000087450	mutated in colorectal cancers [Source:HGNC Symbol;Acc:HGNC:6935]	0.00129433
si:dkey-11e23.5	-0.793982	74.6127	129.367	ENSDARG00000030116	si:dkey-11e23.5 [Source:ZFIN;Acc:ZDB-GENE-030131-8832]	0.439572
syt3	-0.793938	74.5109	129.187	ENSDARG00000075830	synaptotagmin III [Source:ZFIN;Acc:ZDB-GENE-090601-1]	0.000427086
unknown	-0.793909	4.42155	7.66593	ENSDARG00000040013	unknown	0.00751991
USP15	-0.793539	3.94899	6.84487	ENSDARG00000087217	ubiquitin specific peptidase 15 [Source:HGNC Symbol;Acc:HGNC:12613]	0.178529
ATG7	-0.793406	16.424	28.4655	ENSDARG00000078008	autophagy related 7 [Source:HGNC Symbol;Acc:HGNC:16935]	0.0161462
TAOK1 (2 of 3)	-0.7932	5.32585	9.22924	ENSDARG00000077159	TAO kinase 1 [Source:HGNC Symbol;Acc:HGNC:29259]	3.70301e-22
CALN1	-0.792507	22.5761	39.1036	ENSDARG00000088898	calneuron 1 [Source:HGNC Symbol;Acc:HGNC:13248]	0.00113944
PROSER1	-0.79208	10.8718	18.8252	ENSDARG00000086302	proline and serine rich 1 [Source:HGNC Symbol;Acc:HGNC:20291]	0.0849246
unknown	-0.79208	8.2069	14.2108	ENSDARG00000086086	unknown	0
dnm2a	-0.791791	10.0565	17.41	ENSDARG00000069937	dynamin 2a [Source:ZFIN;Acc:ZDB-GENE-050913-84]	0.436871
agrn	-0.791052	27.5878	47.7362	ENSDARG00000079388	agrin [Source:ZFIN;Acc:ZDB-GENE-030131-1033]	0.215965
CABZ01084613.1	-0.791006	22.8145	39.4755	ENSDARG00000088120	Uncharacterized protein [Source:UniProtKB/TrEMBL;Acc:E9QGB3]	0.0330464
scaf4b	-0.790774	5.33272	9.22562	ENSDARG00000018854	SR-related CTD-associated factor 4b [Source:ZFIN;Acc:ZDB-GENE-050506-42]	0.0443778
C7H11orf68	-0.790774	19.1242	33.085	ENSDARG00000019406	chromosome 11 open reading frame 68 [Source:HGNC Symbol;Acc:HGNC:28801]	0.00260921
gabpb1	-0.790644	38.5316	66.6537	ENSDARG00000023659	GA binding protein transcription factor, beta subunit 1 [Source:ZFIN;Acc:ZDB-GENE-061027-46]	0.0201671
si:dkey-178e17.3	-0.790289	5.59632	9.67839	ENSDARG00000058658	si:dkey-178e17.3 [Source:ZFIN;Acc:ZDB-GENE-081104-335]	0.0610195
METTL15	-0.790286	3.44494	5.95774	ENSDARG00000089236	methyltransferase like 15 [Source:HGNC Symbol;Acc:HGNC:26606]	1.21098e-19
gpr153	-0.789807	29.2514	50.571	ENSDARG00000059988	G protein-coupled receptor 153 [Source:ZFIN;Acc:ZDB-GENE-050823-7]	4.87501e-15
JMJD1C	-0.788618	5.63022	9.72575	ENSDARG00000077805	jumonji domain containing 1C [Source:HGNC Symbol;Acc:HGNC:12313]	0.0139185
celf5a	-0.788576	49.6448	85.7548	ENSDARG00000071375	cugbp, Elav-like family member 5a [Source:ZFIN;Acc:ZDB-GENE-050208-746]	0.000416456
CASKIN1 (2 of 2)	-0.788082	36.7283	63.4216	ENSDARG00000046107	CASK interacting protein 1 [Source:HGNC Symbol;Acc:HGNC:20879]	0.160429
zbtb48	-0.78804	3.30095	5.69984	ENSDARG00000039263	zinc finger and BTB domain containing 48 [Source:ZFIN;Acc:ZDB-GENE-030131-4450]	0.000759497
cobl	-0.788039	7.92437	13.6832	ENSDARG00000004532	cordon-bleu homolog (mouse) [Source:ZFIN;Acc:ZDB-GENE-091020-11]	0.159071
fgf12a	-0.788038	10.3803	17.9239	ENSDARG00000027957	fibroblast growth factor 12a [Source:ZFIN;Acc:ZDB-GENE-050221-6]	0.131904
aplp1	-0.787773	502.022	866.695	ENSDARG00000004148	amyloid beta (A4) precursor-like protein 1 [Source:ZFIN;Acc:ZDB-GENE-040319-1]	0.000114198
RBM26	-0.787724	43.2201	74.6131	ENSDARG00000018889	RNA binding motif protein 26 [Source:HGNC Symbol;Acc:HGNC:20327]	0.316657
NBL1	-0.787302	54.8575	94.6754	ENSDARG00000031898	neuroblastoma 1, DAN family BMP antagonist [Source:HGNC Symbol;Acc:HGNC:7650]	0.0209041
pcdh7b	-0.787155	20.7367	35.7846	ENSDARG00000060610	protocadherin 7b [Source:ZFIN;Acc:ZDB-GENE-081104-299]	0.0206189
gpatch8	-0.786953	128.709	222.078	ENSDARG00000059768	G patch domain containing 8 [Source:ZFIN;Acc:ZDB-GENE-030131-6966]	0.225279
DIP2C (3 of 3)	-0.786571	21.5733	37.2133	ENSDARG00000088250	DIP2 disco-interacting protein 2 homolog C (Drosophila) [Source:HGNC Symbol;Acc:HGNC:29150]	0.0199188
appa	-0.786412	385.865	665.532	ENSDARG00000059036	amyloid beta (A4) precursor protein a [Source:ZFIN;Acc:ZDB-GENE-000616-13]	0.14858
abcb7	-0.786389	7.79636	13.4468	ENSDARG00000062795	ATP-binding cassette, sub-family B (MDR/TAP), member 7 [Source:ZFIN;Acc:ZDB-GENE-050517-10]	3.94054e-26
zc3h13	-0.78535	18.6585	32.1582	ENSDARG00000037177	zinc finger CCCH-type containing 13 [Source:ZFIN;Acc:ZDB-GENE-040426-1619]	4.27852e-98
CPNE5 (1 of 2)	-0.785129	3.84616	6.62788	ENSDARG00000061466	copine V [Source:HGNC Symbol;Acc:HGNC:2318]	1.02957e-13
CDC42EP1 (2 of 2)	-0.785129	5.19013	8.94387	ENSDARG00000079549	CDC42 effector protein (Rho GTPase binding) 1 [Source:HGNC Symbol;Acc:HGNC:17014]	0.131032
itga8	-0.785128	4.59027	7.91016	ENSDARG00000078717	integrin, alpha 8 [Source:ZFIN;Acc:ZDB-GENE-080220-48]	6.73704e-21
si:ch211-242n18.1	-0.785127	14.0118	24.1458	ENSDARG00000040703	si:ch211-242n18.1 [Source:ZFIN;Acc:ZDB-GENE-131127-616]	0.0691194
ucp2	-0.785127	4.69949	8.09837	ENSDARG00000043154	uncoupling protein 2 [Source:ZFIN;Acc:ZDB-GENE-990708-8]	0.0876393
ypel2b	-0.785127	33.4937	57.7178	ENSDARG00000087258	yippee-like 2b (Drosophila) [Source:ZFIN;Acc:ZDB-GENE-110419-2]	8.66621e-05
FAM19A2	-0.785126	7.77416	13.3968	ENSDARG00000088011	family with sequence similarity 19 (chemokine (C-C motif)-like), member A2 [Source:HGNC Symbol;Acc:HGNC:21589]	0.0826665
frs2b	-0.785126	4.465	7.69428	ENSDARG00000037353	fibroblast growth factor receptor substrate 2b [Source:ZFIN;Acc:ZDB-GENE-040718-406]	0.0419502
CABZ01087549.1	-0.785125	3.39668	5.8533	ENSDARG00000059134	Uncharacterized protein [Source:UniProtKB/TrEMBL;Acc:E7FDI0]	0.000832243
macf1	-0.784784	795.191	1369.98	ENSDARG00000028533	microtubule-actin crosslinking factor 1 [Source:ZFIN;Acc:ZDB-GENE-030131-3606]	0.00243315
SYNDIG1	-0.784079	25.4109	43.7574	ENSDARG00000075204	synapse differentiation inducing 1 [Source:HGNC Symbol;Acc:HGNC:15885]	0.000323008
asic1b	-0.783325	7.28479	12.5378	ENSDARG00000027512	acid-sensing (proton-gated) ion channel 1b [Source:ZFIN;Acc:ZDB-GENE-040513-1]	0.0085072
stxbp5l	-0.782036	24.9803	42.9549	ENSDARG00000006383	syntaxin binding protein 5-like [Source:ZFIN;Acc:ZDB-GENE-041210-220]	0.00129344
rims3	-0.781981	29.1166	50.0658	ENSDARG00000062305	regulating synaptic membrane exocytosis 3 [Source:ZFIN;Acc:ZDB-GENE-060503-788]	0.128469
kdm6al	-0.781369	20.8175	35.7803	ENSDARG00000059794	lysine (K)-specific demethylase 6A, like [Source:ZFIN;Acc:ZDB-GENE-070112-2002]	0.00906615
pabpc1b	-0.781357	202.113	347.381	ENSDARG00000021140	poly A binding protein, cytoplasmic 1 b [Source:ZFIN;Acc:ZDB-GENE-050308-1]	2.56776e-13
smurf2	-0.781287	24.9235	42.8351	ENSDARG00000038067	SMAD specific E3 ubiquitin protein ligase 2 [Source:ZFIN;Acc:ZDB-GENE-030131-1830]	0.00410152
naa30	-0.781212	10.289	17.6824	ENSDARG00000079686	N(alpha)-acetyltransferase 30, NatC catalytic subunit [Source:ZFIN;Acc:ZDB-GENE-081022-73]	9.29439e-09
mknk2a	-0.78121	3.95899	6.80381	ENSDARG00000011373	MAP kinase-interacting serine/threonine kinase 2a [Source:ZFIN;Acc:ZDB-GENE-030131-6099]	0.00183153
kpnb1	-0.780981	60.9726	104.769	ENSDARG00000008680	karyopherin (importin) beta 1 [Source:ZFIN;Acc:ZDB-GENE-030131-2579]	0.000160313
rsrc1	-0.78054	20.6933	35.5465	ENSDARG00000033987	arginine/serine-rich coiled-coil 1 [Source:ZFIN;Acc:ZDB-GENE-040426-2374]	0.238417
lrp6	-0.780262	19.5621	33.5968	ENSDARG00000076053	low-density lipoprotein receptor-related protein 6 [Source:ZFIN;Acc:ZDB-GENE-090821-1]	0
yeats2	-0.780056	6.11982	10.5089	ENSDARG00000078767	YEATS domain containing 2 [Source:ZFIN;Acc:ZDB-GENE-081104-292]	1.23546e-08
ACTR3 (1 of 2)	-0.779879	58.477	100.404	ENSDARG00000076772	ARP3 actin-related protein 3 homolog (yeast) [Source:HGNC Symbol;Acc:HGNC:170]	0.00589233
frmd3	-0.779833	6.88122	11.8146	ENSDARG00000059885	FERM domain containing 3 [Source:ZFIN;Acc:ZDB-GENE-070523-1]	0.0186339
ddx21	-0.779738	26.8984	46.1797	ENSDARG00000063626	DEAD (Asp-Glu-Ala-Asp) box polypeptide 21 [Source:ZFIN;Acc:ZDB-GENE-031113-10]	0.126869
coro7	-0.77959	15.5826	26.7498	ENSDARG00000089616	coronin 7 [Source:ZFIN;Acc:ZDB-GENE-050706-137]	0.0128546
rbbp5	-0.779414	45.05	77.3252	ENSDARG00000042147	retinoblastoma binding protein 5 [Source:ZFIN;Acc:ZDB-GENE-040426-886]	0.211931
med13a	-0.779302	16.3391	28.0427	ENSDARG00000053884	mediator complex subunit 13a [Source:ZFIN;Acc:ZDB-GENE-070627-13]	0.0756884
unknown	-0.779114	25.2689	43.3634	ENSDARG00000077791	unknown	7.12433e-15
lnx1	-0.778911	136.741	234.625	ENSDARG00000043323	ligand of numb-protein X 1 [Source:ZFIN;Acc:ZDB-GENE-030131-9439]	0.00134256
neo1	-0.77773	20.0476	34.3702	ENSDARG00000008937	neogenin 1 [Source:ZFIN;Acc:ZDB-GENE-021031-1]	0.0558889
stip1	-0.777677	50.804	87.0969	ENSDARG00000004906	stress-induced-phosphoprotein 1 (Hsp70/Hsp90-organizing protein) [Source:ZFIN;Acc:ZDB-GENE-041121-17]	0.227865
spag1a	-0.777677	17.8208	30.5514	ENSDARG00000004017	sperm associated antigen 1a [Source:ZFIN;Acc:ZDB-GENE-030131-9443]	0.0165519
rnpc3	-0.776953	5.32553	9.12534	ENSDARG00000011247	RNA-binding region (RNP1, RRM) containing 3 [Source:ZFIN;Acc:ZDB-GENE-060312-35]	0.0251282
rasal2	-0.776536	77.7037	133.107	ENSDARG00000036257	RAS protein activator like 2 [Source:ZFIN;Acc:ZDB-GENE-070912-180]	1.13889e-05
nrg2b	-0.776265	19.335	33.1148	ENSDARG00000086585	neuregulin 2b [Source:ZFIN;Acc:ZDB-GENE-090205-2]	8.70098e-07
msh2	-0.776263	6.1905	10.6024	ENSDARG00000018022	mutS homolog 2 (E. coli) [Source:ZFIN;Acc:ZDB-GENE-040426-2932]	7.52495e-07
LRFN5 (2 of 2)	-0.776215	24.7446	42.3784	ENSDARG00000079396	leucine rich repeat and fibronectin type III domain containing 5 [Source:HGNC Symbol;Acc:HGNC:20360]	0.1373
atf2	-0.776194	13.0236	22.3044	ENSDARG00000023903	activating transcription factor 2 [Source:ZFIN;Acc:ZDB-GENE-030911-8]	1.32237e-08
zfpm2a	-0.775902	151.073	258.676	ENSDARG00000040123	zinc finger protein, multitype 2a [Source:ZFIN;Acc:ZDB-GENE-060130-4]	0.0352935
kctd1	-0.775667	8.56372	14.6609	ENSDARG00000074056	potassium channel tetramerisation domain containing 1 [Source:ZFIN;Acc:ZDB-GENE-040724-194]	7.42512e-25
acsl6	-0.775667	40.2601	68.9245	ENSDARG00000060317	acyl-CoA synthetase long-chain family member 6 [Source:ZFIN;Acc:ZDB-GENE-030131-6776]	1.27038e-12
caln2	-0.775666	3.54541	6.06967	ENSDARG00000069766	calneuron 2 [Source:ZFIN;Acc:ZDB-GENE-091204-251]	2.74139e-06
CABZ01102230.1	-0.775074	5.79402	9.91518	ENSDARG00000075408	Uncharacterized protein [Source:UniProtKB/TrEMBL;Acc:E7EZI7]	6.55323e-05
SHANK1 (2 of 2)	-0.775074	11.4406	19.5781	ENSDARG00000086129	SH3 and multiple ankyrin repeat domains 1 [Source:HGNC Symbol;Acc:HGNC:15474]	0.000150565
cnot11	-0.774983	22.7342	38.902	ENSDARG00000068596	CCR4-NOT transcription complex, subunit 11 [Source:ZFIN;Acc:ZDB-GENE-030131-8068]	3.72467e-06
rap2b	-0.774778	42.6782	73.0193	ENSDARG00000040296	RAP2B, member of RAS oncogene family [Source:ZFIN;Acc:ZDB-GENE-040426-2818]	2.30198e-15
fam171a1	-0.774681	11.8678	20.3036	ENSDARG00000079788	family with sequence similarity 171, member A1 [Source:ZFIN;Acc:ZDB-GENE-061208-1]	0.000158341
MARK4 (2 of 2)	-0.77427	9.84752	16.8424	ENSDARG00000024966	MAP/microtubule affinity-regulating kinase 4 [Source:HGNC Symbol;Acc:HGNC:13538]	0.00502341
COLQ (2 of 2)	-0.773901	9.53372	16.3016	ENSDARG00000074216	collagen-like tail subunit (single strand of homotrimer) of asymmetric acetylcholinesterase [Source:HGNC Symbol;Acc:HGNC:2226]	1.93784e-05
ppat	-0.773899	10.1234	17.3099	ENSDARG00000004517	phosphoribosyl pyrophosphate amidotransferase [Source:ZFIN;Acc:ZDB-GENE-041210-323]	0.000323584
tmem150a	-0.773464	21.4384	36.6462	ENSDARG00000068227	transmembrane protein 150A [Source:ZFIN;Acc:ZDB-GENE-060825-321]	0.00943578
fermt2	-0.773384	17.6482	30.1656	ENSDARG00000020242	fermitin family homolog 2 (Drosophila) [Source:ZFIN;Acc:ZDB-GENE-050506-132]	0.00230382
nptnb	-0.773204	48.8387	83.4682	ENSDARG00000043864	neuroplastin b [Source:ZFIN;Acc:ZDB-GENE-040426-1821]	0.360592
enah	-0.772923	218.129	372.723	ENSDARG00000032049	enabled homolog (Drosophila) [Source:ZFIN;Acc:ZDB-GENE-010323-11]	0.000101116
si:dkey-283b15.3	-0.771928	3.86685	6.60284	ENSDARG00000089435	si:dkey-283b15.3 [Source:ZFIN;Acc:ZDB-GENE-100922-36]	0.17013
sdhb	-0.771793	76.5554	130.71	ENSDARG00000075768	succinate dehydrogenase complex, subunit B, iron sulfur (Ip) [Source:ZFIN;Acc:ZDB-GENE-030131-8005]	0.0647816
phldb1a	-0.77143	10.9295	18.6562	ENSDARG00000061093	pleckstrin homology-like domain, family B, member 1a [Source:ZFIN;Acc:ZDB-GENE-060526-272]	0.415325
ncoa3	-0.771388	131.759	224.901	ENSDARG00000077404	nuclear receptor coactivator 3 [Source:ZFIN;Acc:ZDB-GENE-051107-8]	0.208815
krt4	-0.771323	3.20996	5.47887	ENSDARG00000017624	keratin 4 [Source:ZFIN;Acc:ZDB-GENE-000607-83]	0.14299
eif2ak3	-0.771322	9.86766	16.8424	ENSDARG00000062139	eukaryotic translation initiation factor 2-alpha kinase 3 [Source:ZFIN;Acc:ZDB-GENE-050414-2]	0.0162583
zgc:174877	-0.769925	4.40925	7.51857	ENSDARG00000079278	zgc:174877 [Source:ZFIN;Acc:ZDB-GENE-041008-66]	4.38807e-12
HDX	-0.769238	4.9966	8.51605	ENSDARG00000079382	highly divergent homeobox [Source:HGNC Symbol;Acc:HGNC:26411]	0.000616412
galnt16	-0.769115	12.3596	21.0635	ENSDARG00000053190	UDP-N-acetyl-alpha-D-galactosamine:polypeptide N-acetylgalactosaminyltransferase 16 [Source:ZFIN;Acc:ZDB-GENE-131120-189]	1.91418e-08
CABZ01057907.1	-0.768925	40.1951	68.4925	ENSDARG00000060257	Uncharacterized protein [Source:UniProtKB/TrEMBL;Acc:E7EYV8]	0.198447
bola1	-0.768826	33.0481	56.31	ENSDARG00000039915	bolA homolog 1 (E. coli) [Source:ZFIN;Acc:ZDB-GENE-040801-76]	0.346207
fam63b	-0.768772	20.1371	34.3099	ENSDARG00000017431	family with sequence similarity 63, member B [Source:ZFIN;Acc:ZDB-GENE-030616-328]	1.02941e-05
SYT2 (1 of 2)	-0.768101	101.66	173.129	ENSDARG00000014169	synaptotagmin II [Source:HGNC Symbol;Acc:HGNC:11510]	0.0181647
ssh1a	-0.768011	9.2483	15.7491	ENSDARG00000056780	slingshot homolog 1a (Drosophila) [Source:ZFIN;Acc:ZDB-GENE-040724-201]	0.219581
tle2	-0.767514	26.2677	44.7164	ENSDARG00000042484	transducin-like enhancer of split 2 (E(sp1) homolog, Drosophila) [Source:ZFIN;Acc:ZDB-GENE-030131-2826]	0.445163
kdm7ab	-0.767207	3.57442	6.08356	ENSDARG00000018559	lysine (K)-specific demethylase 7Ab [Source:ZFIN;Acc:ZDB-GENE-050309-32]	0.0863584
dscama	-0.767206	8.73296	14.8632	ENSDARG00000024865	Down syndrome cell adhesion molecule a [Source:ZFIN;Acc:ZDB-GENE-050310-7]	1.85689e-05
igf2bp3	-0.767206	4.23045	7.2001	ENSDARG00000010266	insulin-like growth factor 2 mRNA binding protein 3 [Source:ZFIN;Acc:ZDB-GENE-000308-1]	7.50856e-10
ctu1	-0.767205	4.77975	8.13499	ENSDARG00000020986	cytosolic thiouridylase subunit 1 homolog (S. pombe) [Source:ZFIN;Acc:ZDB-GENE-040426-704]	0.00397765
FAM117A (1 of 2)	-0.767205	5.02824	8.55791	ENSDARG00000078640	family with sequence similarity 117, member A [Source:HGNC Symbol;Acc:HGNC:24179]	0.16115
tnfsf10l	-0.767204	5.51757	9.39073	ENSDARG00000004196	tumor necrosis factor (ligand) superfamily, member 10 like [Source:ZFIN;Acc:ZDB-GENE-010801-1]	0.000978021
dlgap2a	-0.766591	9.74859	16.5847	ENSDARG00000059340	discs, large (Drosophila) homolog-associated protein 2a [Source:ZFIN;Acc:ZDB-GENE-101215-1]	0.398408
arvcfa	-0.766511	34.7562	59.1255	ENSDARG00000074329	armadillo repeat gene deleted in velocardiofacial syndrome a [Source:ZFIN;Acc:ZDB-GENE-091113-43]	0.000316611
mon2	-0.766308	17.0843	29.0588	ENSDARG00000063694	MON2 homolog (S. cerevisiae) [Source:ZFIN;Acc:ZDB-GENE-030131-2712]	0.00394667
fads2	-0.765919	806.031	1370.62	ENSDARG00000019532	fatty acid desaturase 2 [Source:ZFIN;Acc:ZDB-GENE-011212-1]	1.47332e-09
irf2bp2b	-0.76565	84.4317	143.545	ENSDARG00000006275	interferon regulatory factor 2 binding protein 2b [Source:ZFIN;Acc:ZDB-GENE-040426-2574]	1.24909e-06
col4a1	-0.765619	17.2459	29.3197	ENSDARG00000055009	collagen, type IV, alpha 1 [Source:ZFIN;Acc:ZDB-GENE-081105-114]	0.335016
gapvd1	-0.764723	88.0522	149.605	ENSDARG00000090183	GTPase activating protein and VPS9 domains 1 [Source:ZFIN;Acc:ZDB-GENE-040718-117]	0.238513
znf687b	-0.76458	20.4785	34.7903	ENSDARG00000019299	zinc finger protein 687b [Source:ZFIN;Acc:ZDB-GENE-041111-214]	1.30444e-07
ANK1 (2 of 2)	-0.764339	46.6465	79.2333	ENSDARG00000074777	ankyrin 1, erythrocytic [Source:HGNC Symbol;Acc:HGNC:492]	6.84622e-12
fgf11b	-0.764065	8.50594	14.4454	ENSDARG00000043907	fibroblast growth factor 11b [Source:ZFIN;Acc:ZDB-GENE-100316-2]	6.88861e-09
TRIM67	-0.763725	5.51801	9.36886	ENSDARG00000002226	tripartite motif containing 67 [Source:HGNC Symbol;Acc:HGNC:31859]	0.000628498
laptm4b	-0.763525	31.7287	53.8637	ENSDARG00000035870	lysosomal associated protein transmembrane 4 beta [Source:ZFIN;Acc:ZDB-GENE-030616-616]	0.000253453
tipin	-0.763303	5.68992	9.65791	ENSDARG00000036136	timeless interacting protein [Source:ZFIN;Acc:ZDB-GENE-040801-189]	2.76534e-16
smarcal1	-0.763301	6.75963	11.4736	ENSDARG00000079146	SWI/SNF related, matrix associated, actin dependent regulator of chromatin, subfamily a-like 1 [Source:ZFIN;Acc:ZDB-GENE-041210-303]	5.22839e-07
FOXK2 (1 of 2)	-0.762908	61.6359	104.59	ENSDARG00000011609	forkhead box K2 [Source:HGNC Symbol;Acc:HGNC:6036]	0.238123
csmd2	-0.762878	6.34737	10.7707	ENSDARG00000001559	CUB and Sushi multiple domains 2 [Source:ZFIN;Acc:ZDB-GENE-030616-39]	2.88429e-30
hspa14	-0.762043	5.06475	8.58926	ENSDARG00000058030	heat shock protein 14 [Source:ZFIN;Acc:ZDB-GENE-041210-73]	0.258231
DMXL1 (2 of 2)	-0.762043	4.29144	7.27781	ENSDARG00000088990	Dmx-like 1 [Source:HGNC Symbol;Acc:HGNC:2937]	0.0386417
C18H19orf54	-0.762042	4.15211	7.04152	ENSDARG00000039513	chromosome 19 open reading frame 54 [Source:HGNC Symbol;Acc:HGNC:24758]	0.221205
ube2r2	-0.762042	5.09502	8.64059	ENSDARG00000058740	ubiquitin-conjugating enzyme E2R 2 [Source:ZFIN;Acc:ZDB-GENE-040718-344]	0.0611945
insig1	-0.761629	61.0788	103.553	ENSDARG00000010658	insulin induced gene 1 [Source:ZFIN;Acc:ZDB-GENE-030131-6121]	0.157512
GRIK2 (2 of 2)	-0.761592	20.2337	34.3034	ENSDARG00000091173	glutamate receptor, ionotropic, kainate 2 [Source:HGNC Symbol;Acc:HGNC:4580]	0.0970398
hcfc1b	-0.761366	14.1997	24.0699	ENSDARG00000012519	host cell factor C1b [Source:ZFIN;Acc:ZDB-GENE-030131-2411]	3.76243e-07
mcm3ap	-0.761335	4.24616	7.19749	ENSDARG00000021402	MCM3 minichromosome maintenance deficient 3 (S. cerevisiae) associated protein [Source:ZFIN;Acc:ZDB-GENE-040715-1]	3.89435e-23
cldn5a	-0.761217	35.735	60.568	ENSDARG00000043716	claudin 5a [Source:ZFIN;Acc:ZDB-GENE-040426-2442]	1.36286e-08
PSMD2 (1 of 2)	-0.761136	76.7356	130.053	ENSDARG00000087758	proteasome (prosome, macropain) 26S subunit, non-ATPase, 2 [Source:HGNC Symbol;Acc:HGNC:9559]	0.0037656
unc5da	-0.760285	19.3928	32.848	ENSDARG00000062725	unc-5 homolog Da (C. elegans) [Source:ZFIN;Acc:ZDB-GENE-080908-2]	0.150573
hcfc1a	-0.760253	13.1725	22.3115	ENSDARG00000015990	host cell factor C1a [Source:ZFIN;Acc:ZDB-GENE-030912-10]	0.00175868
si:dkey-7f3.9	-0.760076	8.93332	15.1293	ENSDARG00000079008	si:dkey-7f3.9 [Source:ZFIN;Acc:ZDB-GENE-100922-197]	0.000982422
pou6f1	-0.760018	12.035	20.3814	ENSDARG00000011570	POU class 6 homeobox 1 [Source:ZFIN;Acc:ZDB-GENE-980526-530]	0.0879608
tti1	-0.759594	3.11874	5.28007	ENSDARG00000004114	TELO2 interacting protein 1 [Source:ZFIN;Acc:ZDB-GENE-080819-3]	1.8284e-08
rbm4.1	-0.759593	14.4632	24.4863	ENSDARG00000036386	RNA binding motif protein 4.1 [Source:ZFIN;Acc:ZDB-GENE-030131-3902]	0.126135
CABZ01061567.1	-0.759212	23.6872	40.0922	ENSDARG00000086915	Uncharacterized protein [Source:UniProtKB/TrEMBL;Acc:E7F4D3]	0.0143913
tnfaip3	-0.758937	6.2853	10.6363	ENSDARG00000027777	tumor necrosis factor, alpha-induced protein 3 [Source:ZFIN;Acc:ZDB-GENE-100212-2]	4.50164e-14
FAM117B (1 of 2)	-0.758566	12.9118	21.8443	ENSDARG00000009839	family with sequence similarity 117, member B [Source:HGNC Symbol;Acc:HGNC:14440]	0.300931
psmb7	-0.758161	7.94316	13.4345	ENSDARG00000037962	proteasome (prosome, macropain) subunit, beta type, 7 [Source:ZFIN;Acc:ZDB-GENE-001208-4]	0.00787127
pcnt	-0.758084	17.0542	28.8428	ENSDARG00000033012	pericentrin [Source:ZFIN;Acc:ZDB-GENE-030829-26]	0.00266414
ZFP91	-0.758003	20.7387	35.0723	ENSDARG00000079631	ZFP91 zinc finger protein [Source:HGNC Symbol;Acc:HGNC:14983]	0.000281495
tnks	-0.757964	34.6203	58.5465	ENSDARG00000077650	tankyrase, TRF1-interacting ankyrin-related ADP-ribose polymerase [Source:ZFIN;Acc:ZDB-GENE-030131-7450]	0.102528
strbp	-0.757955	55.3909	93.6711	ENSDARG00000021455	spermatid perinuclear RNA binding protein [Source:ZFIN;Acc:ZDB-GENE-030729-18]	0.000406885
fam184a	-0.757903	22.9668	38.8376	ENSDARG00000014081	family with sequence similarity 184, member A [Source:ZFIN;Acc:ZDB-GENE-041014-214]	3.33312e-08
fbln5	-0.757806	7.3574	12.4407	ENSDARG00000039273	fibulin 5 [Source:ZFIN;Acc:ZDB-GENE-041010-54]	0.431111
serinc2l	-0.757424	21.3014	36.0093	ENSDARG00000053425	serine incorporator 2, like [Source:ZFIN;Acc:ZDB-GENE-100921-58]	1.24556e-06
mrpl3	-0.757221	16.5565	27.9844	ENSDARG00000003511	mitochondrial ribosomal protein L3 [Source:ZFIN;Acc:ZDB-GENE-030131-8227]	1.16248e-26
rab11fip1a	-0.757221	3.67923	6.21875	ENSDARG00000046124	RAB11 family interacting protein 1 (class I) a [Source:ZFIN;Acc:ZDB-GENE-051113-116]	0.176583
hps3	-0.757035	21.0532	35.5801	ENSDARG00000015749	Hermansky-Pudlak syndrome 3 [Source:ZFIN;Acc:ZDB-GENE-061110-115]	0.0283553
dlat	-0.756685	52.9473	89.46	ENSDARG00000015918	dihydrolipoamide S-acetyltransferase (E2 component of pyruvate dehydrogenase complex) [Source:ZFIN;Acc:ZDB-GENE-030131-2921]	0.0894698
rasa3	-0.756558	11.1719	18.8743	ENSDARG00000063371	RAS p21 protein activator 3 [Source:ZFIN;Acc:ZDB-GENE-090313-21]	1.61446e-05
mvda	-0.756065	15.0954	25.4942	ENSDARG00000074035	mevalonate (diphospho) decarboxylase a [Source:ZFIN;Acc:ZDB-GENE-041114-127]	0.19169
slc4a2b	-0.756065	4.33395	7.31951	ENSDARG00000052330	solute carrier family 4, anion exchanger, member 2b [Source:ZFIN;Acc:ZDB-GENE-030429-14]	0.244387
mxra8a	-0.756064	7.93432	13.4001	ENSDARG00000062222	matrix-remodelling associated 8a [Source:ZFIN;Acc:ZDB-GENE-060503-671]	0.104367
lppr2a	-0.755575	23.8825	40.321	ENSDARG00000007578	lipid phosphate phosphatase-related protein type 2a [Source:ZFIN;Acc:ZDB-GENE-040426-1171]	0.1751
zgc:175214	-0.755524	54.4565	91.9358	ENSDARG00000022891	zgc:175214 [Source:ZFIN;Acc:ZDB-GENE-080303-32]	0.322246
ubr2	-0.754965	15.3035	25.8261	ENSDARG00000070164	ubiquitin protein ligase E3 component n-recognin 2 [Source:ZFIN;Acc:ZDB-GENE-081107-29]	0.00117373
zgc:77262	-0.754927	64.933	109.577	ENSDARG00000044545	zgc:77262 [Source:ZFIN;Acc:ZDB-GENE-040426-1811]	7.8694e-10
zbtb22b	-0.754606	11.2151	18.9218	ENSDARG00000003251	zinc finger and BTB domain containing 22b [Source:ZFIN;Acc:ZDB-GENE-010110-4]	3.30312e-10
trim23	-0.754555	122.154	206.088	ENSDARG00000069420	tripartite motif containing 23 [Source:ZFIN;Acc:ZDB-GENE-060929-804]	0.00153928
grik4	-0.754517	10.2599	17.3092	ENSDARG00000026753	glutamate receptor, ionotropic, kainate 4 [Source:ZFIN;Acc:ZDB-GENE-070821-5]	0.00566688
BRPF3 (1 of 2)	-0.754266	12.6306	21.305	ENSDARG00000070513	bromodomain and PHD finger containing, 3 [Source:HGNC Symbol;Acc:HGNC:14256]	9.5139e-06
CABZ01060681.1	-0.752708	4.04187	6.81036	ENSDARG00000087406	Uncharacterized protein [Source:UniProtKB/TrEMBL;Acc:E7F171]	0.000250291
rgs5a	-0.752706	4.9916	8.4106	ENSDARG00000002644	regulator of G-protein signaling 5a [Source:ZFIN;Acc:ZDB-GENE-030131-7570]	0.000339442
unknown	-0.752705	5.10315	8.59855	ENSDARG00000040536	unknown	0.396654
znf740b	-0.752705	7.90878	13.3259	ENSDARG00000061174	zinc finger protein 740b [Source:ZFIN;Acc:ZDB-GENE-060929-660]	8.66494e-13
zfr2	-0.75227	24.6373	41.5001	ENSDARG00000071683	zinc finger RNA binding protein 2 [Source:ZFIN;Acc:ZDB-GENE-070705-184]	2.13828e-48
rnasen	-0.751851	9.98383	16.8123	ENSDARG00000055563	ribonuclease type III, nuclear [Source:ZFIN;Acc:ZDB-GENE-070209-23]	1.31891e-15
caskb	-0.751476	43.6848	73.5441	ENSDARG00000035103	calcium/calmodulin-dependent serine protein kinase b [Source:ZFIN;Acc:ZDB-GENE-030131-4473]	0.0328407
dock4b	-0.751434	21.4512	36.1123	ENSDARG00000024874	dedicator of cytokinesis 4b [Source:ZFIN;Acc:ZDB-GENE-060130-74]	0.0650641
ptprub	-0.751406	8.72021	14.6799	ENSDARG00000078090	protein tyrosine phosphatase, receptor type, U, b [Source:ZFIN;Acc:ZDB-GENE-030131-7036]	0.00349096
ogdha	-0.75115	393.931	663.039	ENSDARG00000034270	oxoglutarate (alpha-ketoglutarate) dehydrogenase a (lipoamide) [Source:ZFIN;Acc:ZDB-GENE-030131-2143]	0.000640543
RIMBP2 (2 of 3)	-0.751086	7.02664	11.8262	ENSDARG00000074614	RIMS binding protein 2 [Source:HGNC Symbol;Acc:HGNC:30339]	0.0290255
degs1	-0.751034	40.8586	68.765	ENSDARG00000007347	degenerative spermatocyte homolog 1, lipid desaturase (Drosophila) [Source:ZFIN;Acc:ZDB-GENE-030131-5283]	0.252523
mta3	-0.750857	45.6732	76.8585	ENSDARG00000054903	metastasis associated 1 family, member 3 [Source:ZFIN;Acc:ZDB-GENE-030131-6485]	9.5724e-13
trrap	-0.75043	6.15219	10.3498	ENSDARG00000090442	transformation/transcription domain-associated protein [Source:ZFIN;Acc:ZDB-GENE-050809-47]	2.52673e-16
apba2a	-0.750361	7.77416	13.0778	ENSDARG00000063314	amyloid beta (A4) precursor protein-binding, family A, member 2a [Source:ZFIN;Acc:ZDB-GENE-121107-1]	4.23359e-14
RSBN1	-0.750133	11.1808	18.8055	ENSDARG00000079999	round spermatid basic protein 1 [Source:HGNC Symbol;Acc:HGNC:25642]	4.75953e-06
celf3b	-0.749913	48.4569	81.4895	ENSDARG00000006983	cugbp, Elav-like family member 3b [Source:ZFIN;Acc:ZDB-GENE-110408-50]	4.26692e-07
FBXL17	-0.749504	13.702	23.0359	ENSDARG00000042072	F-box and leucine-rich repeat protein 17 [Source:HGNC Symbol;Acc:HGNC:13615]	1.22504e-13
ext1c	-0.749339	28.3639	47.6804	ENSDARG00000035649	exostoses (multiple) 1c [Source:ZFIN;Acc:ZDB-GENE-050211-5]	0.00697554
srebf2	-0.749149	180.301	303.05	ENSDARG00000063438	Sterol regulatory element-binding protein 2 (SREBP-2)(Sterol regulatory element-binding transcription factor 2) [Contains Processed sterol regulatory element-binding protein 2] [Source:UniProtKB/Swiss-Prot;Acc:A3KNA7]	0.0677006
pygo2	-0.748785	31.067	52.2043	ENSDARG00000036772	pygopus homolog 2 (Drosophila) [Source:ZFIN;Acc:ZDB-GENE-050809-108]	3.19436e-05
nhsl1a	-0.748655	6.74988	11.3413	ENSDARG00000054537	NHS-like 1a [Source:ZFIN;Acc:ZDB-GENE-050411-25]	0.00291771
col18a1	-0.748469	86.0473	144.56	ENSDARG00000036558	collagen type XVIII, alpha 1 [Source:ZFIN;Acc:ZDB-GENE-030516-3]	0.00129829
CU929133.1	-0.748469	4.70388	7.90256	ENSDARG00000088444	selenoprotein L (sell), mRNA [Source:RefSeq mRNA;Acc:NM_001190382]	2.00976e-05
fnbp4	-0.74773	232.41	390.251	ENSDARG00000051800	formin binding protein 4 [Source:ZFIN;Acc:ZDB-GENE-130530-633]	0.000229087
bre	-0.747114	11.0937	18.6201	ENSDARG00000038863	brain and reproductive organ-expressed protein [Source:ZFIN;Acc:ZDB-GENE-050417-299]	2.32394e-09
rnls	-0.746447	5.56021	9.32812	ENSDARG00000012453	renalase, FAD-dependent amine oxidase [Source:ZFIN;Acc:ZDB-GENE-040718-351]	0.350596
GAPVD1 (1 of 2)	-0.746446	10.797	18.1137	ENSDARG00000089695	GTPase activating protein and VPS9 domains 1 [Source:HGNC Symbol;Acc:HGNC:23375]	0.02836
CECR6	-0.746444	4.84413	8.12677	ENSDARG00000087319	cat eye syndrome chromosome region, candidate 6 [Source:HGNC Symbol;Acc:HGNC:1844]	7.80929e-05
abca3b	-0.746266	12.2572	20.5608	ENSDARG00000075490	ATP-binding cassette, sub-family A (ABC1), member 3b [Source:ZFIN;Acc:ZDB-GENE-050517-2]	0.112952
ZNF609 (2 of 2)	-0.746133	6.52474	10.9439	ENSDARG00000058842	zinc finger protein 609 [Source:HGNC Symbol;Acc:HGNC:29003]	2.33483e-05
wdr47a	-0.746021	14.9209	25.0248	ENSDARG00000078136	WD repeat domain 47a [Source:ZFIN;Acc:ZDB-GENE-070216-3]	0.0213521
vcpip1	-0.745991	5.83152	9.78019	ENSDARG00000060177	valosin containing protein (p97)/p47 complex interacting protein 1 [Source:ZFIN;Acc:ZDB-GENE-070912-613]	0.226389
slc35a1	-0.745989	18.5125	31.0478	ENSDARG00000040180	solute carrier family 35 (CMP-sialic acid transporter), member A1 [Source:ZFIN;Acc:ZDB-GENE-080716-17]	0.00100501
usp8	-0.745964	16.1932	27.1576	ENSDARG00000063719	ubiquitin specific peptidase 8 [Source:ZFIN;Acc:ZDB-GENE-030131-1949]	0.185703
actb1	-0.745351	514.674	862.789	ENSDARG00000037746	actin, beta 1 [Source:ZFIN;Acc:ZDB-GENE-000329-1]	2.6822e-22
bach2b	-0.745179	16.4623	27.5938	ENSDARG00000004074	BTB and CNC homology 1, basic leucine zipper transcription factor 2b [Source:ZFIN;Acc:ZDB-GENE-041001-139]	0.00364829
plxna3	-0.744122	13.6802	22.9138	ENSDARG00000007172	plexin A3 [Source:ZFIN;Acc:ZDB-GENE-070613-1]	2.42169e-08
CABZ01003826.1	-0.7441	10.9821	18.3942	ENSDARG00000045596	Uncharacterized protein [Source:UniProtKB/TrEMBL;Acc:E7EZE7]	0.1849
azin1a	-0.743359	18.3697	30.7521	ENSDARG00000052789	antizyme inhibitor 1a [Source:ZFIN;Acc:ZDB-GENE-050417-20]	0.0677118
mef2cb	-0.74312	14.4888	24.2512	ENSDARG00000009418	myocyte enhancer factor 2cb [Source:ZFIN;Acc:ZDB-GENE-040901-7]	3.36317e-06
sirt5	-0.742958	8.05997	13.4892	ENSDARG00000039684	sirtuin (silent mating type information regulation 2 homolog) 5 (S. cerevisiae) [Source:ZFIN;Acc:ZDB-GENE-040718-349]	0.136412
neto1l	-0.742957	4.56732	7.64388	ENSDARG00000071596	neuropilin (NRP) and tolloid (TLL)-like 1, like [Source:ZFIN;Acc:ZDB-GENE-091207-1]	0.00405491
klhl22	-0.742313	5.54499	9.27597	ENSDARG00000088807	kelch-like 22 (Drosophila) [Source:ZFIN;Acc:ZDB-GENE-081104-154]	3.20107e-14
myo9ab	-0.742066	16.5536	27.687	ENSDARG00000073843	myosin IXAb [Source:ZFIN;Acc:ZDB-GENE-080424-6]	0.0081481
plcd3a	-0.741961	5.70187	9.53608	ENSDARG00000052957	phospholipase C, delta 3a [Source:ZFIN;Acc:ZDB-GENE-070620-1]	1.29015e-06
cntnap5b	-0.741652	4.5778	7.65449	ENSDARG00000075189	contactin associated protein-like 5b [Source:ZFIN;Acc:ZDB-GENE-070705-209]	3.566e-10
PDE4DIP	-0.741491	14.3564	24.0025	ENSDARG00000054723	phosphodiesterase 4D interacting protein [Source:HGNC Symbol;Acc:HGNC:15580]	0.239927
proca1	-0.740733	22.0232	36.8014	ENSDARG00000069823	protein interacting with cyclin A1 [Source:ZFIN;Acc:ZDB-GENE-110418-1]	1.81083e-06
CABZ01092973.1	-0.740733	44.3299	74.0763	ENSDARG00000073679	Uncharacterized protein [Source:UniProtKB/TrEMBL;Acc:E7F178]	2.16777e-06
zgc:174972	-0.740733	10.1496	16.9602	ENSDARG00000087933	zgc:174972 [Source:ZFIN;Acc:ZDB-GENE-080219-6]	5.69696e-22
ndufs2	-0.740382	84.2061	140.676	ENSDARG00000007526	NADH dehydrogenase (ubiquinone) Fe-S protein 2 [Source:ZFIN;Acc:ZDB-GENE-050522-273]	4.86372e-08
pi4kab	-0.740022	49.1609	82.1087	ENSDARG00000062823	phosphatidylinositol 4-kinase, catalytic, alpha b [Source:ZFIN;Acc:ZDB-GENE-080220-34]	0.226714
SLC2A13 (1 of 2)	-0.738937	18.8895	31.5256	ENSDARG00000037448	solute carrier family 2 (facilitated glucose transporter), member 13 [Source:HGNC Symbol;Acc:HGNC:15956]	0.297177
2010-03-08	-0.73886	34.2216	57.111	ENSDARG00000055740	membrane-associated ring finger (C3HC4) 9 [Source:ZFIN;Acc:ZDB-GENE-081031-71]	1.65261e-05
vps4a	-0.738059	35.6822	59.5154	ENSDARG00000030114	vacuolar protein sorting 4a (yeast) [Source:ZFIN;Acc:ZDB-GENE-060929-388]	0.248696
ror2	-0.737886	8.21145	13.6945	ENSDARG00000076227	receptor tyrosine kinase-like orphan receptor 2 [Source:ZFIN;Acc:ZDB-GENE-060427-5]	0.0839252
bicd1a	-0.737537	12.0727	20.1291	ENSDARG00000079496	bicaudal D homolog 1a [Source:ZFIN;Acc:ZDB-GENE-081031-9]	0.00757917
cog3	-0.737458	23.3123	38.8672	ENSDARG00000053504	component of oligomeric golgi complex 3 [Source:ZFIN;Acc:ZDB-GENE-050913-26]	0.0268384
bptf	-0.737252	11.0078	18.35	ENSDARG00000077361	bromodomain PHD finger transcription factor [Source:ZFIN;Acc:ZDB-GENE-030131-3200]	0.0240037
kcnk9	-0.737194	3.1627	5.272	ENSDARG00000063560	potassium channel, subfamily K, member 9 [Source:ZFIN;Acc:ZDB-GENE-070705-260]	0.213043
cers2b	-0.737193	32.3518	53.9282	ENSDARG00000058992	ceramide synthase 2b [Source:ZFIN;Acc:ZDB-GENE-110408-40]	0.434419
foxp2	-0.737094	25.9774	43.2996	ENSDARG00000005453	forkhead box P2 [Source:ZFIN;Acc:ZDB-GENE-041203-2]	0.012949
CABZ01015106.1	-0.736666	21.058	35.0894	ENSDARG00000090089	Uncharacterized protein [Source:UniProtKB/TrEMBL;Acc:E7F0Y0]	0.109162
dip2c	-0.736359	17.1963	28.6485	ENSDARG00000062154	DIP2 disco-interacting protein 2 homolog C (Drosophila) [Source:ZFIN;Acc:ZDB-GENE-031118-39]	3.96757e-09
pcnxl3	-0.736127	7.46934	12.4417	ENSDARG00000019501	pecanex-like 3 (Drosophila) [Source:ZFIN;Acc:ZDB-GENE-091112-9]	0.00115475
sec31a	-0.736126	13.3624	22.2578	ENSDARG00000021082	sec31 homolog A (S. cerevisiae) [Source:ZFIN;Acc:ZDB-GENE-020919-2]	8.34196e-06
SPOCK1	-0.736057	26.4289	44.0204	ENSDARG00000074644	sparc/osteonectin, cwcv and kazal-like domains proteoglycan (testican) 1 [Source:HGNC Symbol;Acc:HGNC:11251]	1.63884e-06
daam1b	-0.73508	11.8238	19.6806	ENSDARG00000009689	dishevelled associated activator of morphogenesis 1b [Source:ZFIN;Acc:ZDB-GENE-030131-4212]	2.80489e-12
CPT1A (2 of 2)	-0.734941	6.12905	10.2008	ENSDARG00000062054	carnitine palmitoyltransferase 1A (liver) [Source:HGNC Symbol;Acc:HGNC:2328]	0.0163954
EIF4G1 (1 of 3)	-0.734741	11.0007	18.3063	ENSDARG00000006200	eukaryotic translation initiation factor 4 gamma, 1 [Source:HGNC Symbol;Acc:HGNC:3296]	4.60494e-12
RAP1GDS1	-0.734729	62.4892	103.987	ENSDARG00000073741	RAP1, GTP-GDP dissociation stimulator 1 [Source:HGNC Symbol;Acc:HGNC:9859]	0.0367091
mkxa	-0.734255	13.7463	22.8675	ENSDARG00000075450	mohawk homeobox a [Source:ZFIN;Acc:ZDB-GENE-080513-1]	0.0864292
WASF1 (2 of 2)	-0.734143	31.9463	53.1397	ENSDARG00000091457	WAS protein family, member 1 [Source:HGNC Symbol;Acc:HGNC:12732]	9.79731e-16
dnm1b	-0.734008	217.015	360.952	ENSDARG00000009281	dynamin 1b [Source:ZFIN;Acc:ZDB-GENE-100920-3]	0.257344
KDM4A (1 of 2)	-0.733988	8.23162	13.6911	ENSDARG00000018782	lysine (K)-specific demethylase 4A [Source:HGNC Symbol;Acc:HGNC:22978]	0.0770119
ccm2	-0.733847	8.83183	14.6879	ENSDARG00000013705	cerebral cavernous malformation 2 [Source:ZFIN;Acc:ZDB-GENE-040712-6]	1.76169e-08
gphnb	-0.733717	37.253	61.9487	ENSDARG00000061586	gephyrin b [Source:ZFIN;Acc:ZDB-GENE-070705-4]	0.00484472
irf2bpl	-0.733536	58.9198	97.9664	ENSDARG00000004297	interferon regulatory factor 2 binding protein-like [Source:ZFIN;Acc:ZDB-GENE-040426-1968]	2.69898e-05
FAM184A (1 of 2)	-0.733071	39.8003	66.1549	ENSDARG00000002635	family with sequence similarity 184, member A [Source:HGNC Symbol;Acc:HGNC:20991]	3.4967e-18
il17rd	-0.73304	8.6558	14.3871	ENSDARG00000038843	interleukin 17 receptor D [Source:ZFIN;Acc:ZDB-GENE-020320-5]	1.12549e-12
grin1b	-0.732836	148.908	247.47	ENSDARG00000025728	glutamate receptor, ionotropic, N-methyl D-aspartate 1b [Source:ZFIN;Acc:ZDB-GENE-051202-2]	0.000147335
slx4	-0.732772	41.3791	68.765	ENSDARG00000061414	SLX4 structure-specific endonuclease subunit homolog (S. cerevisiae) [Source:ZFIN;Acc:ZDB-GENE-050208-359]	1.14352e-34
srgap2b	-0.732559	20.8086	34.5753	ENSDARG00000045789	SLIT-ROBO Rho GTPase activating protein 2b [Source:ZFIN;Acc:ZDB-GENE-041210-103]	0.0136361
ARHGAP18	-0.732558	9.85272	16.3711	ENSDARG00000074740	Rho GTPase activating protein 18 [Source:HGNC Symbol;Acc:HGNC:21035]	0.00182559
CABZ01078889.1	-0.732241	21.5468	35.794	ENSDARG00000077671	Uncharacterized protein [Source:UniProtKB/TrEMBL;Acc:E7EYT8]	0.000167521
rprd2a	-0.731566	10.2498	17.0192	ENSDARG00000058089	regulation of nuclear pre-mRNA domain containing 2a [Source:ZFIN;Acc:ZDB-GENE-030131-6641]	0.000169062
rprma	-0.73068	10.54	17.4902	ENSDARG00000053383	reprimo, TP53 dependent G2 arrest mediator candidate a [Source:ZFIN;Acc:ZDB-GENE-050522-218]	0.00187447
si:dkey-283b1.7	-0.73068	9.02186	14.9711	ENSDARG00000053460	si:dkey-283b1.7 [Source:ZFIN;Acc:ZDB-GENE-120215-126]	0.00386203
l3mbtl1a	-0.730679	43.6582	72.4473	ENSDARG00000014828	l(3)mbt-like 1a (Drosophila) [Source:ZFIN;Acc:ZDB-GENE-090312-120]	0.000337321
dtnba	-0.730679	4.44148	7.37028	ENSDARG00000037388	dystrobrevin, beta a [Source:ZFIN;Acc:ZDB-GENE-030131-3967]	0.0298674
TGIF2	-0.730678	4.15211	6.89009	ENSDARG00000088703	TGFB-induced factor homeobox 2 [Source:HGNC Symbol;Acc:HGNC:15764]	0.392216
vtna	-0.730678	3.19269	5.29801	ENSDARG00000055388	vitronectin a [Source:ZFIN;Acc:ZDB-GENE-050522-440]	0.436939
trim24	-0.730168	10.3026	17.0903	ENSDARG00000028842	tripartite motif-containing 24 [Source:ZFIN;Acc:ZDB-GENE-030131-5913]	0.00116548
dopey1	-0.730104	7.11455	11.8013	ENSDARG00000019962	dopey family member 1 [Source:ZFIN;Acc:ZDB-GENE-050309-65]	0.25721
TEP1	-0.729374	7.49463	12.4255	ENSDARG00000038713	telomerase-associated protein 1 [Source:HGNC Symbol;Acc:HGNC:11726]	6.37224e-13
nrxn3b	-0.729158	29.593	49.0555	ENSDARG00000062693	neurexin 3b [Source:ZFIN;Acc:ZDB-GENE-070206-10]	0.00427572
CABZ01081821.1	-0.729158	26.2531	43.519	ENSDARG00000078588	Uncharacterized protein [Source:UniProtKB/TrEMBL;Acc:E7F9Y5]	0.192011
fam102ba	-0.728412	12.644	20.9488	ENSDARG00000053104	family with sequence similarity 102, member B, a [Source:ZFIN;Acc:ZDB-GENE-060616-312]	6.94007e-07
FSD2	-0.728412	14.5324	24.0775	ENSDARG00000086935	fibronectin type III and SPRY domain containing 2 [Source:HGNC Symbol;Acc:HGNC:18024]	8.15332e-05
slc41a1	-0.728411	4.1064	6.80354	ENSDARG00000070214	solute carrier family 41, member 1 [Source:ZFIN;Acc:ZDB-GENE-030131-4700]	4.89374e-10
MIB1 (1 of 2)	-0.728211	13.5812	22.4984	ENSDARG00000055581	mindbomb E3 ubiquitin protein ligase 1 [Source:HGNC Symbol;Acc:HGNC:21086]	0.116466
MAP3K12	-0.728183	18.9728	31.4294	ENSDARG00000042565	mitogen-activated protein kinase kinase kinase 12 (map3k12), mRNA [Source:RefSeq mRNA;Acc:NM_207094]	1.16468e-08
kif5aa	-0.728136	104.358	172.869	ENSDARG00000005470	kinesin family member 5A, a [Source:ZFIN;Acc:ZDB-GENE-070912-141]	0.00332424
sfpq	-0.728096	82.3591	136.424	ENSDARG00000011564	splicing factor proline/glutamine rich (polypyrimidine tract binding protein associated) [Source:ZFIN;Acc:ZDB-GENE-040426-2452]	2.66503e-06
cramp1l	-0.72755	11.5299	19.0916	ENSDARG00000079616	Crm, cramped-like (Drosophila) [Source:ZFIN;Acc:ZDB-GENE-030131-8255]	0.312607
hdac5	-0.727494	24.9394	41.2937	ENSDARG00000075139	histone deacetylase 5 [Source:ZFIN;Acc:ZDB-GENE-121219-3]	0.0848473
cx44.2	-0.727096	7.24229	11.9882	ENSDARG00000077765	connexin 44.2 [Source:ZFIN;Acc:ZDB-GENE-010619-1]	5.07317e-05
arsk	-0.727095	5.40408	8.94539	ENSDARG00000059714	arylsulfatase family, member K [Source:ZFIN;Acc:ZDB-GENE-060929-332]	0.000385445
haus5	-0.727094	4.41081	7.30122	ENSDARG00000019156	HAUS augmin-like complex, subunit 5 [Source:ZFIN;Acc:ZDB-GENE-041114-150]	0.0155049
cyhr1	-0.726848	21.136	34.9805	ENSDARG00000061057	cysteine/histidine-rich 1 [Source:ZFIN;Acc:ZDB-GENE-060929-720]	0.441158
mogs	-0.726711	6.07529	10.0538	ENSDARG00000060252	mannosyl-oligosaccharide glucosidase [Source:ZFIN;Acc:ZDB-GENE-070112-412]	0.0116567
pak2b	-0.726405	59.1288	97.8292	ENSDARG00000018476	p21 (CDKN1A)-activated kinase 2b [Source:ZFIN;Acc:ZDB-GENE-030131-3759]	3.72849e-20
znf668	-0.726236	3.54605	5.86629	ENSDARG00000025226	zinc finger protein 668 [Source:ZFIN;Acc:ZDB-GENE-041001-46]	0.0126555
nckipsd	-0.726234	23.3324	38.5991	ENSDARG00000079475	NCK interacting protein with SH3 domain [Source:ZFIN;Acc:ZDB-GENE-130326-2]	5.38691e-11
dym	-0.726233	12.8295	21.2241	ENSDARG00000042555	dymeclin [Source:ZFIN;Acc:ZDB-GENE-091204-348]	0.236234
KIF21A (1 of 3)	-0.726233	6.48767	10.7326	ENSDARG00000061089	kinesin family member 21A [Source:HGNC Symbol;Acc:HGNC:19349]	0.415825
C17H2orf43	-0.726232	6.15542	10.183	ENSDARG00000079796	chromosome 2 open reading frame 43 [Source:HGNC Symbol;Acc:HGNC:26145]	0.357017
auts2	-0.724827	13.6124	22.4972	ENSDARG00000056427	autism susceptibility candidate 2 [Source:ZFIN;Acc:ZDB-GENE-030616-571]	7.30318e-10
itpkb	-0.723726	4.44238	7.33633	ENSDARG00000010059	inositol-trisphosphate 3-kinase B [Source:ZFIN;Acc:ZDB-GENE-041014-166]	0.0734065
tmem136a	-0.723351	31.7809	52.4707	ENSDARG00000024920	transmembrane protein 136a [Source:ZFIN;Acc:ZDB-GENE-000607-58]	1.4342e-05
CAMSAP3 (2 of 2)	-0.723262	6.72764	11.1067	ENSDARG00000091359	calmodulin regulated spectrin-associated protein family, member 3 [Source:HGNC Symbol;Acc:HGNC:29307]	0.120988
xylt1	-0.723118	5.11341	8.44094	ENSDARG00000061248	xylosyltransferase I [Source:ZFIN;Acc:ZDB-GENE-111017-2]	0.159494
fam193a	-0.723059	6.77212	11.1786	ENSDARG00000036595	family with sequence similarity 193, member A [Source:ZFIN;Acc:ZDB-GENE-080917-25]	0.000109571
[truncated: 14,313 more rows]

## Sheet: S2 brain lipidome_umolgDW
SampleID	Cave-1	Cave-2	Cave-3	Cave-4	Cave-5	Surf-1	Surf-2	Surf-3	Surf-4	Surf-5
CL66:4(16:1)	0.000399239	0.000530472	0.000844819	0.000937761	0.000931162	0.000199979	0.000546313	0.000214454	0.000182704	0.000355124
CL68:6(16:1)	0.000707569	0.00112328	0.00147875	0.000807725	0.000688716	0.000283329	0.000437018	0.000171383	0.000294335	0.00027045
CL68:5(16:1)	0.00257693	0.009141	0.00502734	0.00380293	0.00324	0.00353117	0.00401493	0.00344997	0.00241576	0.00635492
CL68:5(18:2)	0.000344911	0.000905021	0.000464867	0.000339	0.000405212	0.000499799	0.000464382	0.000300338	0.000466868	0.000659344
CL70:8(16:1)	0.000998042	0.00308849	0.00211268	0.00242286	0.00153922	0.00108305	0.00136562	0.000525206	0.000720765	0.00106497
CL70:7(16:1)	0.00226827	0.00492924	0.00443574	0.00377714	0.00445369	0.00201559	0.00215756	0.00129637	0.00145152	0.00219747
CL70:7(20:4)	0.000489931	0.00106094	0.00152108	0.001459	0.00113401	0.000633018	0.00073754	0.000225126	0.000456819	0.000557937
CL70:6(16:1)	0.003103	0.00583388	0.00730858	0.00651212	0.00453508	0.00321476	0.00204843	0.00135011	0.00241589	0.00343108
CL70:6(18:2)	0.00081666	0.00177822	0.001479	0.0012244	0.00105287	0.000799418	0.00114719	0.000439386	0.0010151	0.000591705
CL70:5(16:1)	0.0037925	0.00686338	0.00680189	0.00453267	0.00603324	0.00388116	0.00382338	0.00211079	0.00354244	0.00518865
CL70:5(18:2)	0.00197801	0.00365041	0.00312656	0.00291737	0.00344163	0.0018323	0.00240335	0.00123208	0.00272033	0.00268747
CL70:4(16:1)	0.005244	0.011013	0.0146169	0.00995058	0.0129163	0.0103939	0.0113887	0.00500348	0.00680065	0.00716617
CL70:4(18:2)	0.00241351	0.00346304	0.00477387	0.00192788	0.00251047	0.00268178	0.00401477	0.00124295	0.00239542	0.00261993
CL72:9(16:1)	0.00212303	0.00414906	0.00481595	0.005158	0.00485939	0.00216529	0.00349598	0.00211079	0.00233452	0.00268706
CL72:9(18:2)	0.000453676	0.000655322	0.000929477	0.000677531	0.000890836	0.000782928	0.000546313	0.000300081	0.00041632	0.000456429
CL72:9(20:3)	0.00016331	0.000374551	0.0002958	0.000338845	0.000445295	0.000133319	0.000355251	0.000128634	0.000111632	0.000118341
CL72:8(16:1)	0.00743965	0.0122915	0.0131382	0.0101852	0.0100817	0.00857853	0.0081385	0.00491791	0.00530857	0.00855199
CL72:8(20:4)	0.00181449	0.00234033	0.00426668	0.00325606	0.00315813	0.00273175	0.00223949	0.00135004	0.00157338	0.00179175
CL72:8(20:3)	0.000526402	0.000624251	0.000338131	0.000391047	0.000364886	0.000416449	0.000300522	0.000214389	0.000243727	0.000405726
CL72:7(16:1)	0.00430061	0.0112934	0.00937792	0.00794487	0.00882649	0.00826182	0.00652725	0.00343911	0.0039079	0.00469855
CL72:7(18:2)	0.00375624	0.00496031	0.00705562	0.00328248	0.00348196	0.00461392	0.00475214	0.00230352	0.00253751	0.00326203
CL72:7(20:4)	0.00264955	0.00427447	0.00536471	0.00573128	0.00550705	0.00616319	0.00374161	0.00223917	0.00264938	0.00403952
CL72:7(20:3)	0.00088917	0.00162249	0.00143693	0.0013546	0.00113377	0.00136578	0.00152932	0.000867845	0.000842446	0.00126768
CL72:6(16:1)	0.0044821	0.00932818	0.00870216	0.00794487	0.00963618	0.00641294	0.00663655	0.00301071	0.0042428	0.00483383
CL72:6(18:2)	0.00528047	0.0090783	0.00874551	0.00570502	0.00489972	0.00899478	0.0117161	0.00599989	0.00731824	0.00780848
CL74:11(16:1)	0.00147012	0.00340071	0.00359092	0.00200618	0.0029152	0.00179922	0.0016119	0.000889187	0.00118757	0.00201149
CL74:11(18:2)	9.08e-05	0.000374551	0.000718336	0.000416835	0.000526679	0.000150109	0.000628243	0.000267874	0.000324907	0.000490096
CL74:10(16:1)	0.00205031	0.00296383	0.00363325	0.00323027	0.00291544	0.00228173	0.00286806	0.00155357	0.00169506	0.00234928
CL74:10(18:2)	0.00110713	0.00146657	0.0014785	0.00138085	0.00214583	0.00101619	0.00172054	0.00127502	0.00110651	0.00121698
CL74:10(20:4)	0.00303027	0.00461739	0.00473129	0.0035427	0.00615471	0.00403107	0.0030044	0.00196075	0.00185755	0.00180838
CL74:9(16:1)	0.00587928	0.0114497	0.0111953	0.00890904	0.0163581	0.0137085	0.0126176	0.00595721	0.00588707	0.00838315
CL74:9(18:2)	0.00321177	0.00517894	0.00528081	0.00276124	0.00340131	0.00389765	0.00532582	0.00297844	0.00388762	0.00407328
CL74:9(20:4)	0.00384715	0.00658317	0.00975888	0.00760634	0.00878665	0.00526363	0.00480687	0.00277505	0.00306521	0.00498574
CL74:9(20:3)	0.00188732	0.0044304	0.00380181	0.00250054	0.00344139	0.00174915	0.00240335	0.00185359	0.0011978	0.00140285
CL74:8(16:1)	0.00308471	0.00701949	0.00625211	0.00497513	0.00660025	0.00634618	0.00674601	0.00370717	0.00334962	0.00456328
CL74:8(18:2)	0.00266751	0.00464846	0.00515357	0.00257869	0.00323951	0.00466389	0.00551688	0.00382501	0.00301467	0.00300862
CL74:8(20:4)	0.00783911	0.010295	0.0144478	0.00916911	0.0112558	0.0096275	0.00740129	0.00516432	0.004121	0.00520579
CL74:8(20:3)	0.00226816	0.00355663	0.00342186	0.00203182	0.00246966	0.00219848	0.00267651	0.00145714	0.00151242	0.00128461
CL74:7(18:2)	0.00333882	0.00439876	0.00397037	0.00362085	0.00437304	0.00449749	0.00759219	0.00404981	0.00348153	0.00353228
CL74:7(20:4)	0.00656877	0.0120739	0.0141097	0.0097424	0.0101629	0.0149577	0.0128634	0.00730725	0.00566393	0.0077238
CL74:7(20:3)	0.00335711	0.00433662	0.00452091	0.00359506	0.00562827	0.00388116	0.00420583	0.00240007	0.00207082	0.00233254
CL74:6(20:3)	0.00480872	0.00648902	0.00680189	0.0049495	0.00623561	0.0102607	0.00876658	0.00510003	0.00280151	0.00478303
CL76:12(18:2)	0.00114638	0.0016319	0.00170997	0.00120866	0.00135906	0.000821982	0.0014556	0.00120568	0.00154285	0.0013512
CL76:12(20:4)	0.00157622	0.00163209	0.00325258	0.0018001	0.00283753	0.00213757	0.00177955	0.0012374	0.00118219	0.00165157
CL76:11(16:1)	0.0042267	0.00742106	0.00729722	0.00843329	0.00727319	0.00904211	0.00741304	0.00640825	0.00493889	0.00495432
CL76:11(18:2)	0.00145103	0.00141667	0.00170947	0.00118259	0.00171849	0.00175938	0.00221057	0.00130072	0.0014427	0.00143438
CL76:11(20:4)	0.00440595	0.00877602	0.0110917	0.00833039	0.0082323	0.00996303	0.00725099	0.00608079	0.00443818	0.00718991
CL76:11(20:3)	0.00103892	0.000954606	0.00154285	0.000771628	0.000879506	0.00144688	0.00137489	0.000962345	0.000420771	0.000867473
CL76:10(18:2)	0.00302681	0.00326436	0.00492052	0.00341941	0.00383693	0.00535971	0.00520247	0.00400781	0.00294528	0.00413709
CL76:10(20:4)	0.00931341	0.019399	0.019555	0.0128044	0.0143071	0.0150104	0.00889565	0.00935899	0.00616154	0.00867473
CL76:10(20:3)	0.0033493	0.00560459	0.00592099	0.00290556	0.00419588	0.00545845	0.00363884	0.00310917	0.00244462	0.00306964
CL76:9(18:2)	0.00220303	0.00227871	0.00308596	0.00167129	0.00191799	0.00351836	0.00355781	0.00272828	0.00159304	0.00240214
CL76:9(20:4)	0.0175876	0.029745	0.027228	0.0254279	0.0328093	0.0450136	0.0335598	0.0295678	0.0203172	0.0287089
CL76:9(20:3)	0.00327751	0.00477247	0.00567056	0.00267401	0.00415631	0.0063627	0.00495971	0.00348975	0.00184346	0.0033698
CL78:14(18:2)	0.000412	0.000277311	0.000834097	0.000848604	0.000879266	0.000559103	0.000943875	0.000761526	0.000601042	0.000767484
CL78:13(20:4)	0.000412107	0.000400354	0.000750788	0.000154418	0.000719814	0.00072344	0.000377648	0.000602837	0.000330606	0.000500446
CL78:13(20:3)	0.00030454	0.000277311	0.000667479	0.000205788	0.0002803	0.000378194	0.000323628	0.00031725	0.000120341	0.000200278
CL78:13(18:2)	0.000805946	0.000523582	0.0012514	0.000514162	0.000639729	0.00101937	0.000943713	0.000930683	0.000661273	0.000450702
CL78:12(20:4)	0.00128984	0.00181721	0.00291884	0.00159416	0.00343698	0.00373182	0.00274947	0.00143822	0.00137262	0.00153477
CL78:12(20:3)	0.000627026	0.000708334	0.00108478	0.000694186	0.000639729	0.000887876	0.00110496	0.000708482	0.000320688	0.000584021
CL78:12(18:2)	0.000483568	0.000708334	0.00100122	0.00061721	0.00119913	0.00111801	0.00129403	0.000888363	0.000631157	0.000750669
CL78:11(20:3)	0.00184487	0.00267907	0.00275197	0.00143974	0.00295742	0.00440623	0.00471695	0.00292936	0.00126225	0.00178509
CL78:11(18:2)	0.000429945	0.000769855	0.000792568	0.000360052	0.000759857	0.000920723	0.00126702	0.000920023	0.000721322	0.000734055
PG32:2(16:1/16:1)	4.25875e-05	6.45647e-05	3.928e-05	3.80518e-05	6.95987e-05	8.97308e-05	6.10299e-05	4.51489e-05	5.24557e-05	8.36776e-05
PG32:1(16:0/16:1)	0.000139737	0.000249141	0.000144427	0.000226005	0.000195971	0.000232	0.000144597	0.000150298	0.000141089	0.00019078
PG34:2(18:2/16:0)	0.0001271	0.000138224	9.35867e-05	0.000141837	0.000142857	0.000123654	0.000112672	0.000108117	0.000221274	0.00017627
PG34:2(18:1/16:1)	0.000845762	0.00103298	0.000760253	0.000784106	0.000992681	0.00180345	0.0015793	0.00137343	0.00123841	0.0017672
PG34:1(16:1/18:0)	0.000511713	0.000736659	0.00055228	0.000750666	0.00116851	0.000875462	0.000682612	0.000578596	0.00053238	0.000555595
PG34:1(18:1/16:0)	0.0390297	0.0456517	0.0350618	0.0350281	0.0475438	0.0538551	0.0381864	0.0372287	0.0434602	0.0535494
PG36:4(20:4/16:0)	0.000958888	0.00102718	0.00090468	0.00143908	0.00145239	0.00145655	0.000946448	0.000835819	0.000895949	0.00129081
PG36:4(20:3/16:1)	0.00156576	0.00204691	0.00155056	0.00120153	0.00188096	0.0032994	0.00255673	0.00201855	0.00155916	0.00243882
PG36:3(18:2/18:1)	8.3175e-05	8.36e-05	7.62533e-05	7.95684e-05	6.04334e-05	8.09744e-05	9.48358e-05	6.89043e-05	0.000121789	0.000132761
PG36:3(20:3/16:0)	0.000874375	0.00143358	0.000850387	0.00255642	0.0038425	0.00088641	0.000795284	0.000919574	0.00159112	0.00222797
PG36:2(18:2/18:0)	7.12e-05	8.69059e-05	5.77733e-05	8.87916e-05	8.05939e-05	0.000110526	0.00012394	0.000108713	9.88776e-05	0.000128303
PG36:2(18:1/18:1)	0.0026431	0.00367335	0.00274525	0.00385482	0.00498902	0.00630005	0.00458579	0.00388979	0.00347828	0.00445816
PG36:1(16:0/20:1)	0.00201027	0.00219838	0.00149048	0.00157745	0.00226191	0.00296782	0.00200933	0.00198827	0.00180154	0.00249349
PG36:1(18:1/18:0)	0.00286336	0.00332736	0.00271983	0.0031791	0.00361722	0.0053655	0.00375952	0.00381851	0.00297724	0.0035634
PG38:6(22:6/16:0)	0.000517037	0.000711	0.000517627	0.000785265	0.000780225	0.000877654	0.000602806	0.000601766	0.00053238	0.000714015
PG38:5(20:5/18:0)	1.53e-05	2.4e-05	2.54133e-05	1.72996e-05	2.5634e-05	2.07949e-05	7.50746e-06	7.7234e-06	1.44726e-05	7.80822e-06
PG38:5(20:4/18:1)	0.00027615	0.000333565	0.000295787	0.000337855	0.000450546	0.000511051	0.000309851	0.000256628	0.000253831	0.000285606
PG38:5(22:5/16:0)	6.92e-05	7.61529e-05	9.47467e-05	0.000101467	0.000120883	0.000106154	7.51194e-05	5.52447e-05	6.81266e-05	7.92097e-05
PG38:4(20:4/18:0)	0.00141537	0.00166202	0.00143155	0.0018392	0.00228022	0.00225869	0.00124973	0.00127422	0.00124624	0.00147602
PG38:4(20:3/18:1)	0.000111125	0.000128294	8.204e-05	9.5709e-05	0.000170337	0.000159769	0.000109851	0.000113457	0.00011697	0.000168462
PG38:3(20:3/18:0)	0.000166363	0.000208576	0.000135187	0.000269827	0.000340658	0.00024841	0.000196239	0.000180585	0.000168219	0.000256596
PE31:0(16:0/15:0)	0.00336832	0.00407545	0.00197632	0.00228952	0.00281225	0.00289295	0.00263949	0.00356565	0.00238599	0.00184488
PE31:1(16:0/15:1)	0.022573	0.0287566	0.0163626	0.021539	0.0179143	0.0125945	0.0229137	0.016786	0.0160027	0.0152226
PE31:2(16:1/15:1)	0.211674	0.242273	0.148576	0.189851	0.0965189	0.116949	0.150843	0.139914	0.160682	0.211453
PE32:0(16:0/16:0)	0.0109804	0.0110888	0.00959	0.0125262	0.0122381	0.0127886	0.0109847	0.0129259	0.0115102	0.0104692
PE32:1(16:0/16:1)	0.033546	0.0333746	0.0244919	0.0389768	0.0312863	0.0350702	0.0299764	0.0386931	0.0319508	0.0351713
PE32:1(16:1/16:0)	0.0764156	0.0545384	0.0522541	0.0678672	0.0580137	0.0989321	0.0703768	0.103339	0.0855252	0.0920848
PE32:1(18:1/14:0)	0.0282474	0.0305422	0.0257421	0.0280362	0.0174215	0.0384634	0.0335637	0.0494475	0.029537	0.0229551
PE32:2(16:1/16:1)	0.051187	0.0413241	0.0405264	0.0841845	0.0313552	0.0231317	0.0269965	0.0438831	0.0297052	0.0347351
PE34:0(16:0/18:0)	0.00743663	0.00750999	0.00549673	0.00715274	0.00995661	0.00853915	0.00856903	0.0102691	0.00610805	0.00724774
PE34:1(16:1/18:0)	0.021973	0.0289788	0.0159981	0.0263318	0.0124897	0.0241071	0.0183855	0.0337109	0.022557	0.0259719
PE34:1(18:1/16:0)	0.255572	0.228626	0.207846	0.274368	0.29982	0.377843	0.355181	0.441849	0.255075	0.35463
PE34:2(16:0/18:2)	0.0124347	0.0113061	0.0086474	0.0113314	0.0120072	0.0139865	0.0135822	0.0182726	0.0118409	0.0148955
PE34:2(16:1/18:1)	0.0437621	0.0404694	0.0291475	0.0407238	0.0264821	0.0391357	0.0288013	0.0563239	0.0291438	0.0353434
PE34:3(18:2/16:1)	0.003035	0.00221484	0.00186176	0.0038008	0.0017749	0.00258282	0.00303355	0.00406484	0.00364746	0.00385213
PE35:0(16:0/19:0)	0.00494898	0.00552705	0.0054056	0.0039881	0.00388408	0.00199097	0.00356052	0.00254167	0.00159437	0.00233904
PE35:1(17:0/18:1)	0.00189819	0.00160498	0.00155711	0.00387185	0.00289841	0.00168795	0.00150861	0.00229299	0.00123475	0.00189194
PE35:1(17:1/18:0)	0.00218415	0.00279913	0.00205444	0.00394612	0.00158878	0.00214959	0.0028167	0.00418004	0.00209651	0.00326855
PE35:2(17:1/18:1)	0.00677524	0.00778571	0.00636903	0.0113249	0.00697549	0.00851312	0.00768764	0.010984	0.00588092	0.00813724
PE36:1(18:1/18:0)	0.136902	0.174805	0.136157	0.168915	0.142497	0.198802	0.172831	0.218963	0.126734	0.163641
PE36:2(18:1/18:1)	0.134753	0.137947	0.108421	0.129138	0.133101	0.20464	0.130339	0.230933	0.108825	0.139019
PE36:2(18:2/18:0)	0.0108032	0.00917706	0.00527541	0.00683951	0.00512478	0.0114889	0.00965094	0.0160619	0.011616	0.0124977
PE36:3(18:1/18:2)	0.0233958	0.0233863	0.0231899	0.0264571	0.0199959	0.0271137	0.0199454	0.0334178	0.0170883	0.0253789
PE36:3(20:3/16:0)	0.0112698	0.00987455	0.00855105	0.00881256	0.00745109	0.0191166	0.0153963	0.0141547	0.00848291	0.0125918
PE36:4(16:0/20:4)	0.0419035	0.0451227	0.0420125	0.0740502	0.0513779	0.054728	0.0442035	0.0401276	0.0344752	0.0473875
PE36:4(18:2/18:2)	0.000692962	0.000527694	0.00038016	0.000526363	0.000286051	0.000511359	0.000683194	0.000795415	0.000900734	0.000995385
PE36:4(20:3/16:1)	0.00231748	0.00188618	0.00194248	0.00329058	0.00176456	0.00242894	0.00311049	0.00301526	0.00145074	0.00267319
PE36:5(20:4/16:1)	0.0143189	0.0125714	0.0146363	0.0340684	0.0189448	0.0143629	0.0135939	0.0146356	0.00956512	0.0163921
PE36:6(16:0/20:6)	0.00439285	0.00430368	0.00491348	0.00392674	0.00374623	0.00229636	0.00413645	0.00249596	0.00176027	0.00197901
PE37:4(17:0/20:4)	0.0014175	0.00157394	0.00216641	0.00684597	0.00250552	0.001321	0.00131509	0.00132935	0.00117685	0.00227551
PE37:5(17:1/20:4)	0.0041297	0.0053262	0.00451769	0.00928403	0.00595191	0.00528637	0.00522303	0.00675462	0.0034927	0.00642649
PE38:3(20:3/18:0)	0.0179521	0.0188051	0.0151909	0.0171956	0.0123312	0.0276889	0.0275235	0.0248937	0.0114579	0.0195948
PE38:4(16:0/22:4)	0.00234204	0.00313509	0.00255439	0.00269641	0.00274332	0.00232477	0.0022944	0.00211562	0.00147524	0.00236022
PE38:4(20:4/18:0)	0.159802	0.164038	0.161435	0.259822	0.157491	0.187309	0.162268	0.153764	0.106358	0.184105
PE38:5(16:0/22:5)	0.0172468	0.0208246	0.0178885	0.0220847	0.0201889	0.0214367	0.0188798	0.0174406	0.0123007	0.0213079
PE38:5(20:4/18:1)	0.0358132	0.0387752	0.0374996	0.0453416	0.0348154	0.0332398	0.0334741	0.0301358	0.0147914	0.0288168
PE38:5(22:5/16:0)	0.0114312	0.01309	0.0119335	0.0172667	0.0137097	0.0166261	0.0121435	0.0117282	0.0103668	0.016025
PE38:6(22:6/16:0)	0.0975611	0.114275	0.0925323	0.125556	0.121582	0.117449	0.115161	0.108624	0.0671642	0.117424
PE38:7(22:6/16:1)	0.0149539	0.0185513	0.0170735	0.0266573	0.019734	0.014415	0.0162264	0.0147088	0.0101719	0.0170604
PE39:5(17:0/22:5)	0.000414025	0.000514906	0.000575453	0.00134982	0.00081679	0.000345641	0.00040106	0.000363883	0.000395249	0.000545933
PE39:5(17:1/22:4)	0.0004456	0.000534988	0.000466093	0.000852515	0.000523852	0.000643923	0.00042903	0.000676564	0.000449806	0.000515342
PE39:6(22:6/17:0)	0.0029964	0.00351124	0.00466351	0.0147414	0.00758205	0.00326463	0.00398255	0.0035876	0.00330565	0.00673005
PE39:7(17:1/22:6)	0.00572615	0.00843573	0.0063456	0.00837662	0.0073477	0.00658133	0.0063096	0.00764512	0.00487441	0.00558877
PE40:4(18:0/22:4)	0.00967515	0.0153395	0.0100066	0.0161106	0.0113627	0.0134136	0.011908	0.0126498	0.00759108	0.0115093
PE40:5(18:1/22:4)	0.0140241	0.018009	0.0167506	0.0163108	0.0156811	0.00957371	0.010924	0.010664	0.00630957	0.0126271
PE40:5(20:3/20:2)	0.000512262	0.000598906	0.000473907	0.000280937	0.000241252	0.000677077	0.000697179	0.000530277	0.000269443	0.000630643
PE40:5(22:5/18:0)	0.0120242	0.0142951	0.011884	0.0189459	0.0157534	0.0181318	0.0135869	0.0122805	0.0103668	0.015665
PE40:6(20:4/20:2)	0.00258063	0.00274069	0.00280175	0.0028062	0.0018714	0.00221824	0.0018607	0.00201505	0.00116461	0.00224727
PE40:6(22:5/18:1)	0.00379287	0.00427081	0.00317931	0.00369424	0.00332921	0.00369312	0.00286567	0.00321639	0.00192839	0.00251318
PE40:6(22:6/18:0)	0.104936	0.116385	0.10886	0.144539	0.129825	0.13387	0.122085	0.118168	0.0804978	0.129394
PE40:7(20:3/20:4)	0.00581561	0.00631767	0.00691584	0.0105983	0.00768544	0.00920913	0.008133	0.00751895	0.00454262	0.0103304
PE34:1p(16:0/18:1p)	0.0645725	0.0909366	0.0545259	0.0642062	0.0520481	0.0382095	0.0576781	0.0680006	0.0312813	0.0401196
PE34:1p(16:1/18:0p)	0.504895	0.498568	0.400476	0.600376	0.340401	0.485245	0.567759	0.524072	0.38625	0.518493
PE34:1p(18:1/16:0p)	0.322922	0.363954	0.248518	0.330033	0.294941	0.285267	0.313925	0.285065	0.251008	0.350751
PE34:2p(16:1/18:1p)	0.265608	0.330539	0.237859	0.303116	0.141018	0.14694	0.190337	0.228263	0.159356	0.238369
PE36:1p(18:1/18:0p)	0.426318	0.491444	0.469373	0.72129	0.603737	0.597314	0.583872	0.536531	0.307264	0.549039
PE36:2p(18:1/18:1p)	0.403391	0.528876	0.463921	0.58144	0.375086	0.337126	0.352013	0.425137	0.201049	0.442649
PE36:2p(18:2/18:0p)	0.0197165	0.0170667	0.0140317	0.0259164	0.013906	0.0372598	0.0555369	0.0419585	0.0437526	0.0448516
PE36:3p(18:2/18:1p)	0.0100847	0.00997985	0.00741737	0.012123	0.00629591	0.0123748	0.0163652	0.0179038	0.0130913	0.0171442
PE36:3p(20:3/16:0p)	0.00564219	0.00573027	0.00493636	0.00630967	0.00599029	0.010623	0.0143802	0.00778166	0.00770577	0.0144128
PE36:4p(20:4/16:0p)	0.0266415	0.0266449	0.0219519	0.0485649	0.0348551	0.0287175	0.0292635	0.0203163	0.0211562	0.0428628
PE38:3p(20:3/18:0p)	0.0134123	0.0130132	0.0133005	0.022655	0.0187519	0.0464554	0.0505905	0.037807	0.0238094	0.0401847
PE38:4p(20:3/18:1p)	0.0101331	0.0106995	0.00994712	0.0131825	0.00893109	0.0191816	0.0232279	0.0193109	0.0100765	0.0205109
PE38:4p(20:4/18:0p)	0.159059	0.149405	0.148012	0.363717	0.280422	0.310171	0.29955	0.295993	0.171394	0.285809
PE38:4p(20:4/18:1p)	0.0829353	0.0796809	0.0637675	0.139146	0.0830785	0.0889418	0.0878676	0.102614	0.0513873	0.093973
PE38:4p(22:4/16:0p)	0.00517028	0.00594616	0.00513905	0.00777333	0.00748108	0.00629122	0.0047237	0.00614389	0.00599106	0.00661978
PE38:5p(22:5/16:0p)	0.00528609	0.00712101	0.00493123	0.00769379	0.00870697	0.00787744	0.00586787	0.00548806	0.00590988	0.00640182
PE38:6p(22:5/16:1p)	0.000508213	0.000770035	0.000510573	0.000805018	0.000723323	0.00084909	0.000627224	0.000607181	0.000598996	0.000700232
PE38:6p(22:6/16:0p)	0.0232706	0.0319966	0.0240609	0.0259546	0.0293775	0.0198511	0.0233566	0.0156786	0.01232	0.0200866
PE40:4p(22:4/18:0p)	0.00948489	0.010417	0.00785867	0.020609	0.0163443	0.0236136	0.0148213	0.0213361	0.016024	0.0157623
PE40:5p(22:5/18:0p)	0.0130683	0.0169803	0.0119997	0.0217609	0.0256795	0.0364317	0.0253393	0.0314798	0.0228588	0.0224029
PE40:6p(22:5/18:1p)	0.00833881	0.0114156	0.00722237	0.0109457	0.0106188	0.0139727	0.00865704	0.0129832	0.00886866	0.00906596
PE40:6p(22:6/18:0p)	0.100076	0.122392	0.0965169	0.140216	0.103713	0.1285	0.119619	0.138604	0.084304	0.104205
PE40:7p(22:6/18:1p)	0.0571484	0.0702579	0.0437713	0.063042	0.0497187	0.0473223	0.043586	0.0543471	0.0352919	0.0495512
PE36:3e(20:3/16:0e)	0.000388938	0.000347235	0.00040024	0.000706375	0.000492392	0.00087009	0.000875358	0.000599979	0.000445409	0.000853267
PE36:4e(20:4/16:0e)	0.00245635	0.00270951	0.00270935	0.00692695	0.00457422	0.00367163	0.00334748	0.00264854	0.00300156	0.00448893
PE38:4e(22:4/16:0e)	0.000451163	0.000624306	0.000528533	0.00112957	0.000916886	0.000821103	0.000562896	0.000592766	0.000574861	0.000839357
PE38:5e(22:5/16:0e)	0.0010873	0.00135835	0.00126744	0.00196004	0.0021326	0.00156288	0.0013854	0.00141435	0.0015688	0.00168335
PE38:6e(22:6/16:0e)	0.0118064	0.0141539	0.0156301	0.0199472	0.0159741	0.0169212	0.0168293	0.0167795	0.0140018	0.0166086
PE40:5e(22:5/18:0e)	0.00123769	0.00179374	0.00141625	0.00350962	0.00290006	0.0032914	0.00196207	0.00258007	0.00226763	0.00219577
PE40:6e(22:6/18:0e)	0.0134296	0.0166493	0.0157686	0.0341893	0.0237268	0.0212996	0.021252	0.0297663	0.0145558	0.0179186
LPE16:0	0.00011325	0.000142494	0.00012544	0.00018979	9.62921e-05	0.000180192	0.000179716	0.000211404	6.973e-05	0.000176839
LPE16:1	0.000273825	0.000153047	0.0005168	0.000239568	0.00010626	0.000157385	0.000186463	0.00020084	4.827e-05	0.000111096
LPE18:0	0.000265363	0.000242776	0.00026844	0.000320456	0.000268957	0.000280551	0.00061106	0.000505617	0.000155544	0.000387692
LPE18:1	0.000799488	0.000473224	0.00160809	0.000510247	0.000677384	0.000675141	0.000557134	0.000766351	0.00019416	0.000453435
LPE20:3	6.93e-05	5.10118e-05	9.53333e-05	6.53391e-05	0.00012618	0.000100359	0.000150522	7.75213e-05	3.43291e-05	7.48156e-05
LPE20:4	0.000405663	0.000209341	0.000797773	0.000528915	0.000428347	0.000472141	0.000327985	0.000436915	0.000173781	0.000287935
LPE22:4	4.225e-05	3.16706e-05	5.51867e-05	6.53391e-05	7.63724e-05	6.15897e-05	3.59403e-05	5.81383e-05	2.36034e-05	4.7608e-05
LPE22:5	8.2825e-05	0.000103788	0.00017812	0.000136893	9.29695e-05	0.000171064	0.000172985	8.10426e-05	3.64726e-05	7.93467e-05
LPE22:6	0.00114767	0.000772294	0.00201952	0.00113249	0.0014112	0.000932885	0.00113225	0.000958383	0.000467705	0.00077765
PC30:0(15:0/15:0)	0.00174795	0.00253924	0.00200057	0.00908598	0.00267883	0.000934487	0.000992881	0.00152659	0.00154554	0.00270018
PC30:0(16:0/14:0)	0.233745	0.26773	0.207443	0.23618	0.266187	0.229003	0.249711	0.241064	0.227945	0.209418
PC31:0(15:0/16:0)	0.032376	0.0405711	0.0336632	0.095411	0.0593852	0.0278258	0.0340954	0.0346561	0.0410068	0.0523653
PC32:0(16:0/16:0)	0.630374	0.73262	0.670468	0.760775	0.811738	0.841529	0.806211	0.830098	0.597311	0.803398
PC32:1(16:1/16:0)	0.470492	0.75158	0.490892	0.523029	0.49015	0.379373	0.44023	0.436367	0.461395	0.598384
PC32:2(16:1/16:1)	0.0512485	0.0855178	0.0448475	0.053868	0.0377863	0.0318224	0.0406522	0.0381997	0.0398791	0.0522977
PC33:0(17:0/16:0)	0.0170053	0.0211187	0.017312	0.0384479	0.0193172	0.0129618	0.0127061	0.0110043	0.00937832	0.017931
PC33:1(17:1/16:0)	0.0235616	0.0494414	0.0329438	0.0669073	0.0440863	0.0216725	0.0330041	0.0339994	0.0315398	0.0501503
PC34:0(16:0/18:0)	0.284993	0.649639	0.336211	0.375253	0.369022	0.319973	0.371903	0.331101	0.242793	0.328827
PC34:0(17:0/17:0)	0.00165549	0.00276595	0.00129696	0.00304527	0.00141345	0.000972026	0.000983522	0.000954479	0.000644481	0.00135208
PC34:1(16:1/18:0)	0.0561911	0.110604	0.0550341	0.0660823	0.0580794	0.0652051	0.0618306	0.0738572	0.0606228	0.0752154
PC34:1(18:0/16:1)	0.043332	0.0947055	0.0463912	0.0645818	0.0541487	0.0564569	0.0551708	0.0591837	0.0532597	0.0634046
PC34:2(16:1/18:1)	0.0414468	0.0842935	0.042159	0.0358068	0.0391728	0.0269915	0.0322782	0.0276595	0.0274905	0.0315035
PC34:2(18:1/16:1)	0.267065	0.570099	0.295764	0.310356	0.321851	0.226728	0.287185	0.214043	0.179872	0.259394
PC35:0(17:0/18:0)	0.0045429	0.00796345	0.0053086	0.0123084	0.00752496	0.00395903	0.00391066	0.00401641	0.00305876	0.00523732
PC35:1(17:0/18:1)	0.00889787	0.0161479	0.0124077	0.0263	0.0155614	0.00780959	0.00865966	0.00856698	0.00739033	0.0118546
PC35:1(17:1/18:0)	0.00595975	0.0122541	0.00708339	0.0154866	0.00917398	0.00675413	0.00776513	0.00972287	0.00740043	0.010578
PC36:0(18:0/18:0)	0.0873151	0.224378	0.101397	0.111585	0.112141	0.113038	0.117275	0.126173	0.0857767	0.106848
PC36:1(18:1/18:0)	0.679307	1.70075	0.739098	0.931006	0.917945	0.874787	0.981341	0.917615	0.627453	0.854629
PC36:2(18:1/18:1)	0.347425	0.799905	0.366161	0.395983	0.447766	0.368773	0.430448	0.384062	0.285249	0.302901
PC36:2(18:2/18:0)	0.027314	0.0587368	0.0210979	0.0340682	0.0275892	0.0311758	0.0412657	0.0428933	0.0429503	0.0427337
PC36:3(18:2/18:1)	0.0131455	0.0225867	0.00946203	0.0141079	0.0158307	0.0115976	0.0157878	0.0149214	0.0174939	0.0123397
PC36:3(20:3/16:0)	0.0378913	0.0741479	0.0304917	0.0272911	0.0287469	0.0405039	0.0546978	0.0387397	0.0262136	0.0336429
PC36:4(16:0/20:4)	0.0423029	0.0871512	0.0452623	0.0633803	0.0617544	0.0434909	0.0485672	0.0332376	0.0538374	0.0535464
PC36:4(18:2/18:2)	0.00158986	0.00243721	0.00101341	0.00142297	0.00236249	0.00127656	0.00284284	0.00192939	0.0030325	0.00132026
PC36:4(20:4/16:0)	0.0807448	0.166907	0.0825963	0.151356	0.105086	0.0815545	0.092257	0.0618111	0.0984955	0.100276
PC37:4(20:4/17:0)	0.000671137	0.00124694	0.000855893	0.00262446	0.00201921	0.000746756	0.000739985	0.000496213	0.0010041	0.00112939
PC37:5(22:5/15:0)	0.000611487	0.00173439	0.000887387	0.00187145	0.00185767	0.000600744	0.000889851	0.000478702	0.000963696	0.00132425
PC37:6(22:6/15:0)	0.00140493	0.00440399	0.00218435	0.00427445	0.00370189	0.000984538	0.0016673	0.00115588	0.00217588	0.00318137
PC38:3(20:3/18:0)	0.0176526	0.0348975	0.0148599	0.0151987	0.0143028	0.0214972	0.0256137	0.0213255	0.0124674	0.0168732
PC38:4(20:3/18:1)	0.0116779	0.0223657	0.00945152	0.00778481	0.00886437	0.012457	0.0138395	0.0117282	0.00562861	0.0085022
PC38:4(20:4/18:0)	0.0463089	0.10666	0.0572342	0.0948295	0.0827879	0.0632611	0.0600181	0.0459436	0.0582681	0.0663354
PC38:4(22:4/16:0)	0.00482329	0.0105707	0.00553439	0.0110294	0.0090461	0.00582382	0.00501127	0.00503511	0.00534779	0.0065377
PC38:5(20:4/18:1)	0.0152365	0.0348011	0.0176008	0.0265049	0.0226152	0.0156901	0.014987	0.0117953	0.0142978	0.0157915
PC38:5(22:5/16:0)	0.0195914	0.0428949	0.0236341	0.0260786	0.0322402	0.0244467	0.0223727	0.0177936	0.0255085	0.0256378
PC38:6(20:4/18:2)	0.00213573	0.00534486	0.00235237	0.00427445	0.00448266	0.0020859	0.00275854	0.0015441	0.00262641	0.00318932
PC38:6(22:5/16:1)	0.00118121	0.00310602	0.00131271	0.0015171	0.00189806	0.000796808	0.000758716	0.000604213	0.000989958	0.00135208
PC38:6(22:6/16:0)	0.147851	0.357405	0.194232	0.168578	0.181601	0.175781	0.179701	0.159742	0.151533	0.188767
PC39:5(17:0/22:5)	0.000978375	0.00209714	0.00164352	0.00348821	0.00295478	0.00113055	0.00105378	0.000796862	0.00113542	0.00178554
PC39:6(17:0/22:6)	0.00205221	0.00481774	0.00468375	0.00822222	0.00669708	0.00296614	0.00311448	0.00221837	0.00280622	0.00418747
PC40:5(20:4/20:1)	0.00219836	0.00426228	0.00380161	0.00327228	0.00334517	0.00188147	0.00154554	0.00110918	0.00159605	0.00198437
PC40:5(22:5/18:0)	0.00632665	0.014731	0.00781851	0.0106972	0.0108701	0.0094491	0.00666452	0.00554884	0.00735598	0.00782218
PC40:6(20:4/20:2)	0.0017062	0.00339509	0.00209509	0.00256356	0.00235575	0.00207338	0.00198578	0.00138064	0.00149504	0.0019446
PC40:6(22:6/18:0)	0.051708	0.11125	0.0678987	0.0694432	0.0736207	0.0643082	0.0589878	0.0495426	0.045085	0.0586008
PC40:7(20:4/20:3)	0.00247577	0.00421694	0.00248891	0.00461773	0.00338555	0.00316222	0.00309106	0.00188562	0.00217992	0.00279563
PC40:7(22:6/18:1)	0.0287816	0.0599781	0.0362833	0.0265326	0.035545	0.0279301	0.0293276	0.0252368	0.0192233	0.0223252
PC42:10(20:4/22:6)	0.0143177	0.0242191	0.013815	0.0238362	0.0260614	0.0196783	0.0176987	0.0130125	0.0195223	0.0166465
PC42:8(20:4/22:4)	0.00223117	0.00379185	0.00337104	0.00380382	0.00412594	0.0036086	0.00274449	0.00223296	0.00289511	0.00309388
PC42:9(20:4/22:5)	0.00709324	0.0131043	0.00854312	0.0121534	0.0117855	0.0103586	0.00897813	0.00630191	0.00952379	0.00919812
PC32:0e(16:0/16:0e)	0.0248115	0.0545241	0.0286631	0.0610713	0.0400907	0.0249234	0.0275932	0.0303624	0.0268844	0.0448168
PC34:0e(16:0/18:0e)	0.0356498	0.0825872	0.0423022	0.0729627	0.0523557	0.0248487	0.0279708	0.0275998	0.0210174	0.0373565
PC34:1e(18:1/16:0e)	0.176043	0.526601	0.256342	0.247873	0.197394	0.121279	0.131762	0.204981	0.116507	0.217884
PC36:0e(18:0/18:0e)	0.00454787	0.0106273	0.00484947	0.00839228	0.00574734	0.00451304	0.00457712	0.0072362	0.00357494	0.00578613
PC36:1e(18:1/18:0e)	0.153768	0.365256	0.188984	0.272051	0.22249	0.1641	0.150525	0.266531	0.124455	0.201027
PC36:2e(18:2/18:0e)	0.00267172	0.0041178	0.00260241	0.00400052	0.00336936	0.00292704	0.00314619	0.00425283	0.0028491	0.00366482
PC36:3e(20:3/16:0e)	0.00207504	0.00403319	0.00225228	0.00189556	0.00184209	0.00190985	0.00182246	0.0018243	0.00136523	0.0018047
PC36:4e(20:4/16:0e)	0.012851	0.0337434	0.0177256	0.0246754	0.0202362	0.0094205	0.00942924	0.00781429	0.0106122	0.0145089
PC38:3e(20:3/18:0e)	0.00275187	0.00565209	0.00309363	0.00447993	0.00407941	0.00377401	0.0037661	0.00299209	0.00207901	0.00294056
PC38:4e(20:4/18:0e)	0.0236389	0.0548118	0.0299747	0.0578092	0.0346648	0.0207218	0.0212449	0.0183418	0.0203619	0.0254795
PC38:4e(22:4/16:0e)	0.00148132	0.00381319	0.00199623	0.00347153	0.00346313	0.00138671	0.00105339	0.00119393	0.00136523	0.00208965
PC38:5e(22:5/16:0e)	0.00236002	0.00656027	0.00312499	0.00362031	0.00606217	0.0023624	0.00191101	0.00168196	0.00316276	0.00304346
PC38:6e(22:6/16:0e)	0.0113222	0.0329029	0.0161736	0.0168286	0.0193587	0.013344	0.0121	0.0101905	0.0132964	0.0148571
PC40:4e(22:4/18:0e)	0.00154664	0.00360448	0.00188125	0.0040391	0.00365069	0.00198458	0.00123051	0.00181849	0.00162461	0.00185615
PC40:5e(22:5/18:0e)	0.00347919	0.00872071	0.0048756	0.00677223	0.00752244	0.00515658	0.00320678	0.00324772	0.00467477	0.00421888
PC40:6e(22:6/18:0e)	0.014273	0.0386283	0.0192097	0.0203883	0.0275443	0.0159513	0.0160712	0.0135138	0.0163104	0.015522
PC34:0p(16:0/18:0p)	0.0729479	0.191455	0.0857273	0.112905	0.101563	0.0449389	0.054486	0.0534071	0.0374129	0.0652056
PC36:0p(18:0/18:0p)	0.0050932	0.0121537	0.00595807	0.00773919	0.00577305	0.00389296	0.00419373	0.0061083	0.00370439	0.00653358
PC36:1p(18:1/18:0p)	0.16184	0.40241	0.206556	0.196483	0.153681	0.110328	0.112101	0.175809	0.0860402	0.177995
PC36:2p(20:2/16:0e)	0.000192475	0.000557047	0.000224147	0.000258335	0.000187095	0.000136667	0.000120881	0.000104319	0.000128363	0.000213182
PC36:3p(20:3/16:0p)	0.000746212	0.00205375	0.000860093	0.000747534	0.000621413	0.0006295	0.000920582	0.00057084	0.000677899	0.00103432
PC36:4p(20:4/16:0p)	0.00455724	0.0127783	0.00489989	0.00747535	0.00656151	0.00214941	0.00364046	0.00232683	0.00455878	0.00654543
PC38:4p(20:4/18:0p)	0.0219482	0.0435789	0.0249843	0.0331719	0.025952	0.0128799	0.0136413	0.0120891	0.0138368	0.0184914
PC38:5p(22:6/16:0p)	0.000639612	0.00255453	0.000907	0.00110481	0.00129626	0.00048041	0.000553269	0.000449138	0.000850388	0.000809294
PC40:6p(22:6/18:0p)	0.0122888	0.0308738	0.0152574	0.0133512	0.0133101	0.0091526	0.0085037	0.00893933	0.00950266	0.0105801
PI34:2(17:1/17:1)	0.00059015	0.000322976	0.000211333	0.000314291	0.000173836	0.000242	0.000420418	0.00069734	0.000319072	0.000309009
PI34:2(18:2/16:0)	0.00127865	0.000558659	0.00038744	0.000477472	0.00038244	0.000436949	0.000778209	0.00116745	0.0010813	0.00108511
PI34:2(18:1/16:1)	0.0705114	0.0436275	0.036464	0.0266963	0.0403646	0.0252284	0.0350823	0.0396228	0.0371246	0.0318419
PI34:1(16:1/18:0)	0.00459001	0.00324719	0.00191961	0.00157144	0.00213238	0.000840269	0.00171743	0.00235057	0.00118175	0.00164563
PI34:1(18:1/16:0)	0.0364469	0.0269202	0.0192402	0.015799	0.0197825	0.0124562	0.0182388	0.0222991	0.014441	0.0155508
PI36:4(20:4/16:0)	0.0626865	0.0286311	0.0269363	0.0314046	0.0360651	0.0332076	0.0359678	0.036285	0.0359842	0.0348169
PI36:3(18:2/18:1)	0.00209829	0.000785612	0.000589973	0.000767583	0.00088077	0.000497436	0.00100184	0.0012223	0.00116403	0.00069706
PI36:3(20:3/16:0)	0.0108849	0.00544689	0.00399773	0.00268958	0.00397504	0.00622476	0.00737067	0.00730244	0.00513469	0.00449135
PI36:2(18:2/18:0)	0.0043168	0.00149266	0.00139128	0.000906597	0.00100825	0.000699103	0.00153854	0.00226438	0.00157172	0.00112104
PI36:2(18:1/18:1)	0.079757	0.0329171	0.0346412	0.0235897	0.0368184	0.0167786	0.0268618	0.0356816	0.0175962	0.0143292
PI36:2(20:2/16:0)	0.00304909	0.00128316	0.00169948	0.000876375	0.00128639	0.00135117	0.00116285	0.00138684	0.00184943	0.00112104
PI36:1(16:0/20:1)	0.00196715	0.000934	0.00121517	0.000586264	0.00118209	0.000289051	0.000572478	0.000556298	0.000313165	0.000359305
PI36:1(18:1/18:0)	0.0330809	0.0206965	0.0193635	0.00947094	0.0135708	0.00647347	0.0123978	0.0182326	0.00720275	0.00694901
PI37:4(15:0/22:4)	0.0143056	0.00801322	0.00722059	0.0083951	0.00733586	0.00818763	0.00712021	0.00993507	0.00841404	0.00604356
PI38:6(22:6/16:0)	0.00731124	0.00367491	0.00321404	0.00324562	0.00494852	0.00309894	0.00420415	0.00403515	0.0050756	0.00423264
PI38:6(22:5/16:1)	0.0273324	0.0141846	0.0107957	0.0156177	0.0251018	0.00852374	0.00915967	0.00794493	0.021951	0.00998876
PI38:5(22:5/16:0)	0.00312559	0.00165851	0.00139128	0.00218189	0.00294361	0.00157972	0.00153854	0.00148086	0.00279484	0.00159533
PI38:5(22:4/16:1)	0.015617	0.00679989	0.00796907	0.0102264	0.0133969	0.00778429	0.00720072	0.00702037	0.0117289	0.0092917
PI38:4(16:0/22:4)	0.00101636	0.000602306	0.00044028	0.000392861	0.000556276	0.000531051	0.000715597	0.00121446	0.000679502	0.000675501
PI38:4(20:4/18:0)	0.281751	0.163555	0.121271	0.138569	0.148699	0.171967	0.230855	0.326878	0.201722	0.209019
PI38:3(20:3/18:0)	0.0331246	0.018584	0.0137279	0.00873961	0.0133158	0.0276686	0.0313343	0.0351489	0.0177026	0.0185187
PI40:6(22:6/18:0)	0.0108412	0.00579606	0.00501919	0.00441211	0.00805438	0.00684319	0.0085693	0.00914371	0.00930626	0.0082066
PI40:5(22:5/18:0)	0.00221851	0.00137046	0.00138248	0.00105165	0.00194695	0.00121	0.00157431	0.00202149	0.00203261	0.00152347
LPI16:0	0.000442987	0.000319306	0.00026116	0.000310715	0.00075618	0.000345577	0.000477537	0.000766872	0.000175249	0.000461791
LPI18:0	0.00767114	0.00618758	0.0040916	0.00357323	0.00639319	0.00340265	0.00665019	0.0106588	0.00253525	0.00742419
LPI20:4	0.00759551	0.00447024	0.00408289	0.00406321	0.00580888	0.00243236	0.00237001	0.00450054	0.00204456	0.00438348
PS34:2(16:1/18:1)	0.0142627	0.0149378	0.0124793	0.015994	0.0156372	0.0130439	0.00949857	0.0147652	0.013373	0.0158715
PS34:1(16:1/18:0)	0.0283701	0.0405824	0.0271327	0.0392088	0.0265327	0.0338295	0.0280034	0.0469168	0.0402591	0.0499582
PS34:1(18:1/16:0)	0.10148	0.125957	0.0836705	0.102919	0.117131	0.0915634	0.0686269	0.109551	0.0906469	0.12439
PS35:1(17:0/18:1)	0.0139669	0.0132325	0.0147394	0.0308645	0.0217387	0.00665005	0.00886085	0.0142225	0.00918162	0.0137666
PS36:2(18:2/18:0)	0.0140187	0.010491	0.00889276	0.0102031	0.0063804	0.0152828	0.0127543	0.0199258	0.0209818	0.0223268
PS36:2(18:1/18:1)	0.135152	0.115498	0.114427	0.152811	0.194306	0.128044	0.114039	0.134351	0.107931	0.131238
PS36:1(18:1/18:0)	0.298834	0.354142	0.288523	0.384512	0.375441	0.295643	0.286255	0.337153	0.296925	0.387849
PS38:5(20:4/18:1)	0.00444369	0.00461949	0.00510965	0.00920217	0.00679878	0.00663891	0.00617575	0.00744402	0.00629126	0.011016
PS38:5(22:5/16:0)	0.00317195	0.00390714	0.00347604	0.00377891	0.00514268	0.00442223	0.00325569	0.00343019	0.0052537	0.00516421
PS38:4(20:4/18:0)	0.0184772	0.0195789	0.0221091	0.0318246	0.0271254	0.0298862	0.0234835	0.0230386	0.0263426	0.0380019
PS38:4(20:3/18:1)	0.00970069	0.0088936	0.00728371	0.00867107	0.00772273	0.0136343	0.0143318	0.0170793	0.0109685	0.0177239
PS38:3(20:3/18:0)	0.0237341	0.0186722	0.0212247	0.0177303	0.0155326	0.0310892	0.0338771	0.0278204	0.023724	0.0374546
PS40:7(20:4/20:3)	0.00065065	0.000658388	0.00033164	0.000571948	0.000453258	0.000824295	0.000704836	0.000665564	0.000716414	0.00113669
PS40:7(22:6/18:1)	0.0107062	0.0102967	0.0101947	0.0112857	0.0140508	0.0129325	0.0117585	0.0143761	0.0130272	0.0145244
PS40:6(18:1/22:5)	0.0271353	0.032099	0.0279925	0.0324987	0.0344646	0.0299196	0.0250498	0.0274313	0.0355654	0.0382825
PS40:6(20:3/20:3)	0.00041405	0.000604424	0.000417613	0.000633218	0.000540417	0.00123644	0.00117473	0.00106489	0.000806996	0.00141736
PS40:6(22:6/18:0)	0.0682967	0.0896051	0.0824177	0.0952899	0.114952	0.107303	0.0856325	0.11078	0.112922	0.169661
PS40:5(20:3/20:2)	0.0004806	0.000658388	0.000601853	0.000449383	0.000854205	0.000824295	0.000939791	0.000583649	0.000732886	0.00130509
PS40:5(22:5/18:0)	0.0214347	0.0302102	0.0284839	0.0351745	0.0464409	0.0340634	0.0253071	0.0305543	0.0432236	0.0493547
PS40:4(20:4/20:0)	0.0010795	0.00162978	0.00167047	0.00139922	0.00303331	0.00147036	0.001488	0.00125945	0.0012599	0.00182431
PS40:4(20:3/20:1)	0.000916837	0.000982176	0.000970347	0.000776215	0.00172584	0.001281	0.000850284	0.000839628	0.000881105	0.00140332
PS40:4(22:4/18:0)	0.0119336	0.0179059	0.0200578	0.0230105	0.024127	0.0180453	0.0148911	0.0191784	0.0172763	0.0240248
PA32:2(16:1/16:1)	0.00158385	0.0016652	0.00141569	0.00122237	0.000938042	0.000761064	0.000833433	0.00109619	0.00138371	0.00145967
PA32:1(16:0/16:1)	0.0104345	0.0104133	0.0100913	0.00771231	0.00721884	0.00930495	0.00831849	0.0119827	0.0135465	0.0132273
PA32:0(16:0/16:0)	0.00417379	0.00365419	0.00397224	0.00272005	0.00250144	0.00367197	0.00351631	0.00568649	0.00444184	0.00453702
PA34:2(16:1/18:1)	0.0101854	0.0109221	0.00844749	0.00830697	0.00634424	0.00739396	0.00903288	0.0121677	0.0136627	0.00834419
PA34:2(18:2/16:0)	0.000911463	0.000913553	0.000720813	0.000748841	0.000421445	0.0007555	0.00107949	0.00137709	0.00199418	0.00127909
PA34:1(16:1/18:0)	0.00250029	0.00299505	0.00225577	0.00231259	0.00158152	0.00269982	0.00284163	0.00478899	0.00447091	0.0034385
PA34:1(18:1/16:0)	0.0430478	0.0469032	0.0426627	0.0353202	0.0304297	0.0341922	0.0450612	0.0531858	0.0484475	0.0353631
PA36:3(16:0/20:3)	0.00469676	0.00420347	0.00341219	0.0027127	0.00155433	0.00493856	0.00620712	0.00563853	0.00498254	0.00445425
PA36:3(18:1/18:2)	0.00297843	0.002625	0.00155571	0.00200792	0.000987897	0.00213874	0.00284957	0.00403535	0.004593	0.00270114
PA36:2(16:0/20:2)	0.00132984	0.00108701	0.000964533	0.000657065	0.000357994	0.00131103	0.00138906	0.00162373	0.00152906	0.00111356
PA36:2(18:2/18:0)	0.00146431	0.000930894	0.000762293	0.000730481	0.000290016	0.00133324	0.001524	0.00265827	0.00290115	0.00148977
PA36:2(18:1/18:1)	0.108653	0.100924	0.0728901	0.0591472	0.0486332	0.0884942	0.118173	0.141052	0.121494	0.066716
PA36:1(16:0/20:1)	0.00566799	0.00555067	0.00433524	0.00325598	0.00273255	0.00328312	0.00261143	0.00441902	0.00553486	0.00346107
PA36:1(18:1/18:0)	0.03475	0.0369004	0.0259544	0.0231369	0.0103774	0.0287981	0.0383619	0.051706	0.0448021	0.0258903
PA38:6(16:1/22:5)	0.000408413	0.000514588	0.00049264	0.000308348	0.000308154	0.000188872	0.000285746	0.000424777	0.000540692	0.000421349
PA38:6(16:0/22:6)	0.0460063	0.0519913	0.0447577	0.0268187	0.0222275	0.0271482	0.0402193	0.0415319	0.0559358	0.0430377
PA38:6(20:5/18:1)	0.000204212	0.000185024	4.66667e-05	8.07522e-05	9.0626e-05	5.55513e-05	0.00011906	7.53617e-05	0.000279072	9.02845e-05
PA38:5(16:0/22:5)	0.0056381	0.00685739	0.00511309	0.0040562	0.00293648	0.00487746	0.00530225	0.00565909	0.0092674	0.00626003
PA38:5(18:1/20:4)	0.0219448	0.0227173	0.0136073	0.0160303	0.009607	0.0122381	0.0177721	0.0160249	0.0184243	0.013295
PA38:5(20:5/18:0)	0.000224125	0.000144553	0.00010372	0.000128483	9.51685e-05	0.000105551	8.73134e-05	0.000143872	0.000191857	6.01897e-05
PA38:4(16:0/22:4)	0.00145435	0.00133564	0.000995653	0.00105351	0.000552857	0.00131658	0.00176212	0.0016991	0.00218603	0.00166282
PA38:4(18:1/20:3)	0.00639516	0.00535987	0.003407	0.00308713	0.00214798	0.006794	0.00993775	0.00781721	0.00636625	0.00486055
PA38:4(18:0/20:4)	0.108568	0.103708	0.0710595	0.0781398	0.0428826	0.0665567	0.095504	0.0989175	0.139609	0.105879
PA38:3(18:0/20:3)	0.0131041	0.0127145	0.00880531	0.00819684	0.0052204	0.0122936	0.0179784	0.0170869	0.0182092	0.0138368
PA40:6(18:1/22:5)	0.00305813	0.00370622	0.00237504	0.0019345	0.00136401	0.00264427	0.00369094	0.00344615	0.00366278	0.00237761
PA40:6(20:4/20:2)	0.0001544	0.0001908	0.00012964	9.91122e-05	6.79775e-05	0.000111103	0.000174627	7.53617e-05	0.000156979	0.000135437
PA40:6(20:3/20:3)	0.0001544	0.000132988	4.66667e-05	7.34155e-05	4.07865e-05	0.000227769	0.000444507	0.000219234	0.000302321	0.000210674
PA40:6(22:6/18:0)	0.00232099	0.00286785	0.00147273	0.00170324	0.00153169	0.00199431	0.00292894	0.00264456	0.00312789	0.00268609
PA40:5(20:4/20:1)	0.00100111	0.000913553	0.000736373	0.000568977	0.000475811	0.00049441	0.000682627	0.000527543	0.000936042	0.000722308
PA40:5(22:5/18:0)	0.000607638	0.000942459	0.000591173	0.000616695	0.000552857	0.000744397	0.000873119	0.000842702	0.00131976	0.000759926
PA40:4(20:4/20:0)	0.000473162	0.000375824	0.000238547	0.000374414	0.000253772	0.0008055	0.000428627	0.000459032	0.000662785	0.000812603
PA40:4(20:3/20:1)	0.000468187	0.000370047	0.000357813	0.000201887	0.000154077	0.000344423	0.00038894	0.000417926	0.000424414	0.000376207
PA40:4(22:4/18:0)	0.000443275	0.0005782	0.000326693	0.000400111	0.000244703	0.000466641	0.000714373	0.000719372	0.000680228	0.000451444
BMP32:2(16:1/16:1)	0.000257562	0.000178859	0.000294613	8.03699e-05	4.80738e-05	0.0001055	0.000124522	0.000173851	0.000222928	0.000109568
BMP32:1(16:0/16:1)	0.000201512	0.000331447	0.000223493	8.8619e-05	4.92777e-05	0.000201731	0.000143209	0.000316628	0.000292008	0.000143477
BMP34:3(18:2/16:1)	1.04e-05	1.06353e-05	1.18533e-05	5.67201e-06	4.01284e-06	4.96154e-06	6.59701e-06	1.2e-05	7.31646e-06	2.93994e-06
BMP34:2(18:1/16:1)	0.000379875	0.000391482	0.000747533	0.00014529	0.000159438	0.000219256	0.000239701	0.000400404	0.000370557	0.000161085
BMP34:1(16:1/18:0)	4.1825e-05	1.68824e-05	3.76667e-05	1.59679e-05	1.12199e-05	4.06795e-05	3.87612e-05	4.30745e-05	8.6135e-05	2.05479e-05
BMP34:1(18:1/16:0)	6.03e-05	5.50353e-05	5.672e-05	3.40074e-05	3.60514e-05	5.48974e-05	2.28209e-05	4.54255e-05	4.84895e-05	3.098e-05
BMP36:2(18:1/18:1)	7.75e-05	7.37882e-05	6.096e-05	4.2762e-05	4.84751e-05	0.000212974	7.20149e-05	0.000153394	0.000193409	6.6196e-05
BMP36:1(16:0/20:1)	2.1025e-05	1.43882e-05	2.328e-05	6.69544e-06	5.20064e-06	1.38846e-05	7.97015e-06	1.47447e-05	1.76034e-05	8.15595e-06
BMP36:1(18:1/18:0)	7.6225e-05	6.12824e-05	6.476e-05	3.86436e-05	2.64366e-05	0.000135256	5.5806e-05	0.000123309	0.000158464	3.91254e-05
BMP38:5(20:4/18:1)	2.44125e-05	1.93882e-05	2.79333e-05	3.09494e-06	1.20385e-06	4.36538e-05	3.71045e-05	3.54043e-05	1.27342e-05	5.21602e-06
BMP38:4(20:3/18:1)	7.4375e-06	5.62353e-06	4.65333e-06	5.17879e-07	1.60514e-06	1.68718e-05	1.1e-05	9.43617e-06	9.47679e-06	7.82929e-06
FFA22:6	64.4536	57.6145	73.8131	48.5966	60.0984	101.752	76.4282	48.6421	33.5439	49.0795
FFA22:5	5.1159	3.57959	4.98609	3.74229	3.88657	8.47266	5.02207	3.34478	2.31274	3.9472
FFA22:4	0.195127	0.105306	0.184652	0.18531	0.178691	0.314927	0.208888	0.119773	0.0720371	0.145276
FFA20:5	3.0473	2.41993	2.99497	1.66236	2.43109	1.15624	1.41848	0.568221	0.799743	0.728141
FFA20:4	54.9224	42.0916	48.8004	30.5133	38.9138	57.5795	49.1064	32.5218	19.8896	28.4837
FFA20:3	1.74673	1.18981	1.35444	0.801732	1.02298	2.05525	1.57797	1.07889	0.512421	0.789044
FFA18:4	0.046689	0.0245986	0.0236747	0.0354201	0.04247	0.0409728	0.0375138	0.0303104	0.0314185	0.0343865
FFA18:3	0.071545	0.0269019	0.0239587	0.0355608	0.0398406	0.0528401	0.0585926	0.0330565	0.0310528	0.0591412
FFA18:2	0.242767	0.103714	0.0875832	0.0806397	0.10189	0.21864	0.152645	0.126109	0.101088	0.167483
FFA18:1	0.311327	0.236679	0.234212	0.183795	0.236727	0.283885	0.222442	0.185629	0.117017	0.178127
FFA18:0	3.06243	3.09471	2.85378	2.13489	2.84875	4.25284	3.01214	3.22242	1.40838	2.21306
FFA16:1	0.117482	0.105396	0.0840526	0.073803	0.0851511	0.110697	0.0799368	0.0790597	0.0536422	0.0848904
FFA16:0	2.75234	2.36193	2.3916	1.60586	2.28152	2.93146	2.46668	2.40998	1.08779	1.61226
Cer d18:1/16:0	0.00477307	0.00343612	0.00309539	0.00145831	0.00317247	0.00361773	0.0025117	0.00268893	0.00246735	0.0035408
Cer d18:0/16:0	9.69625e-05	0.000137224	0.000119307	7.60419e-05	9.94382e-05	0.000107641	6.40746e-05	0.000100521	9.72321e-05	0.000350474
Cer d18:1/18:0	0.019068	0.025402	0.0246202	0.023175	0.0419163	0.0356577	0.0259137	0.0293116	0.0359952	0.0309454
Cer d18:0/18:0	0.000860175	0.000500718	0.000566813	0.000484599	0.000871011	0.00097541	0.000779582	0.000702245	0.00095989	0.000642508
Cer d18:1/20:0	0.00165959	0.00105789	0.00114105	0.000915561	0.00363292	0.00397546	0.00400894	0.00271829	0.00517428	0.0046372
Cer d18:0/20:0	9.6825e-05	5.25294e-05	4.45733e-05	5.96424e-05	0.000149149	0.000145564	0.000123836	9.98404e-05	0.000138726	0.00013922
Cer d18:1/22:0	0.00198639	0.00119512	0.00123055	0.00183555	0.0043418	0.00909874	0.00849619	0.00705645	0.0119691	0.00578736
Cer d18:0/22:0	6.0475e-05	2.82471e-05	5.96933e-05	4.76819e-05	6.22632e-05	0.000327808	0.000288313	0.000257819	0.000268042	0.000193193
Cer d18:1/24:1	0.0165847	0.00852775	0.0110237	0.00913157	0.0178161	0.02824	0.0188934	0.0392934	0.0212298	0.035587
Cer d18:1/24:0	0.00175656	0.0010014	0.00174545	0.00104978	0.00353348	0.00684867	0.00504475	0.00737236	0.00511176	0.00673996
Cer d18:0/24:1	0.000763212	0.000302835	0.000522053	0.000220641	0.000758748	0.000759256	0.000645015	0.00119956	0.000543384	0.00102448
Cer d18:0/24:0	4.82625e-05	2.82471e-05	5.96133e-05	3.87793e-05	0.000186469	0.000221051	0.000209269	0.000270819	0.000194489	0.000310042
GluCer d18:1/18:0	0.00370325	0.00365331	0.00456055	0.00371761	0.00480278	0.0172984	0.020324	0.0203098	0.0198052	0.00565646
GluCer d18:1/22:0	0.0180802	0.0159639	0.0206571	0.0180972	0.0334297	0.10881	0.0587767	0.0831316	0.0889859	0.0191525
GluCer d18:1/24:1	0.192929	0.238172	0.222581	0.174197	0.245811	0.358451	0.270066	0.537736	0.363377	0.148173
GluCer d18:0/24:1	0.0356248	0.0485961	0.041126	0.0368425	0.0661765	0.278156	0.165451	0.23184	0.200506	0.0529064
GluCer d18:1/24:0	0.0039011	0.00444486	0.00506368	0.00356053	0.00439347	0.0093539	0.00609578	0.0120572	0.00872845	0.00326877
GalCer d18:1/20:0	0.000357037	0.000342706	0.000251587	0.00039963	0.000588283	0.000728115	0.000576925	0.00050834	0.000614473	0.000376913
GalCer d18:1/22:0	0.00112174	0.00130305	0.000882747	0.00144084	0.0018856	0.00338194	0.00232475	0.00292127	0.0025596	0.00177272
GalCer d18:0/22:0	3.33625e-05	3.63765e-05	2.924e-05	4.164e-05	6.60674e-05	8.29359e-05	6.91045e-05	7.28617e-05	5.61688e-05	4.67545e-05
GalCer d18:1/24:1	0.0246946	0.0319795	0.0269556	0.0291526	0.0272778	0.0689161	0.0621901	0.109963	0.0658177	0.0512221
GalCer d18:0/24:1	0.00261486	0.00365	0.00263704	0.00311668	0.00347472	0.00948714	0.00670403	0.00976746	0.00694882	0.00471628
GalCer d18:1/24:0	0.000562037	0.000741	0.000551267	0.000514624	0.000570498	0.00148082	0.00132399	0.00219174	0.00132295	0.00108967
GalCer d18:0/24:0	8.0575e-05	9.39059e-05	5.51867e-05	0.000105117	0.00010313	0.000223808	0.000156851	0.00023567	0.000140844	0.000115616
LacCer d18:1/16:0	5.98875e-05	5.05412e-05	5.73867e-05	7.42417e-05	8.70787e-05	8.02308e-05	0.000154179	3.77021e-05	5.20422e-05	9.1549e-05
LacCer d18:1/18:0	0.000303863	0.000353835	0.00036264	0.00025307	0.000267512	0.000398205	0.000352239	0.000229426	0.000193713	0.000227819
LacCer d18:1/20:0	2.3425e-05	1.32e-05	2.25867e-05	1.77189e-05	1.53612e-05	2.67308e-05	5.23134e-05	2.84787e-05	1.03966e-05	2.61222e-05
LacCer d18:1/22:0	2.08e-05	3.57529e-05	1.736e-05	2.86683e-05	3.07223e-05	4.41923e-05	3.39403e-05	1.99787e-05	2.25232e-05	3.70285e-05
LacCer d18:1/24:1	0.000192688	0.000259741	0.00021916	0.000122306	0.00015374	0.00030659	0.00015697	0.00012317	8.61603e-05	0.000146059
LacCer d18:1/24:0	4.6e-05	6.45412e-05	5.304e-05	4.3021e-05	6.46067e-05	0.000106987	6.92836e-05	7.23511e-05	4.16034e-05	6.97366e-05
Sph d18:1	0.012812	0.0332677	0.0147974	0.0153362	0.0147676	0.0120597	0.0167919	0.0131502	0.0142246	0.0185597
Sph d18:0	0.00833065	0.0241602	0.00888491	0.00840404	0.0102268	0.0069604	0.0124366	0.00925873	0.00681388	0.0130732
SM d18:1/16:1	0.00185404	0.00624002	0.00714901	0.00455218	0.00441565	0.00384844	0.00248537	0.00398657	0.00721868	0.00350378
SM d18:1/16:0	0.0414476	0.156676	0.130171	0.0670018	0.0687793	0.0743946	0.0544133	0.0897868	0.0828432	0.0927133
SM d18:0/16:0	0.00309377	0.0182079	0.00765133	0.00509739	0.00630912	0.015648	0.00901601	0.00588191	0.00721546	0.00428448
SM d18:1/18:1	0.00463972	0.00728942	0.00918896	0.00737348	0.00818748	0.00577845	0.0105722	0.0125292	0.0251195	0.00701222
SM d18:1/18:0	0.0992902	0.224354	0.192453	0.154461	0.1477	0.195982	0.157359	0.27488	0.24505	0.131477
SM d18:0/18:0	0.00556581	0.102533	0.0239893	0.0181747	0.0195484	0.123994	0.0485096	0.0199306	0.0211109	0.0126617
SM d18:1/20:1	0.0151823	0.0432827	0.0383495	0.0273142	0.0316096	0.0224257	0.0280384	0.0427873	0.0538143	0.0339506
SM d18:1/20:0	0.0223086	0.0651775	0.0567541	0.0404012	0.0701769	0.0701887	0.0766347	0.0832948	0.164913	0.0800049
SM d18:1/22:1	0.437837	1.64778	0.996731	0.54102	0.380627	0.340579	0.499387	0.890028	0.918811	0.627544
SM d18:1/22:0	0.097757	0.264896	0.168759	0.127989	0.119503	0.22575	0.226801	0.287546	0.396753	0.174834
SM d18:1/24:1	0.511745	1.53257	0.964021	0.724771	0.607001	0.642309	0.905018	1.45693	1.65931	0.959267
SM d18:1/24:0	0.0641407	0.202841	0.145242	0.14905	0.12835	0.185721	0.238319	0.325203	0.456996	0.218549
SM d18:0/24:0	0.00325361	0.0114761	0.00817435	0.00910016	0.0113813	0.0154386	0.0227448	0.0150209	0.0479192	0.0150259
GM3 d18:1/16:0	0.000317704	0.000441892	0.000415633	0.00045034	0.000780136	0.000476623	0.000391845	0.00055423	0.000602565	0.000645536
GM3 d18:0/16:0	3.90088e-05	0.000104818	7.6548e-05	0.000137834	9.92986e-05	8.61654e-05	5.19493e-05	0.0001335	0.000130626	0.000134492
GM3 d18:1/18:1	3.90088e-05	4.25082e-05	2.4608e-05	3.93637e-05	3.54896e-05	4.95282e-05	3.54209e-05	5.07883e-05	7.86456e-05	8.74247e-05
GM3 d18:1/18:0	0.000543445	0.00105378	0.000883157	0.00120583	0.00151776	0.00141703	0.000922939	0.00170631	0.0010422	0.00136721
GM3 d18:0/18:0	0.000203454	0.000303099	0.000213304	0.000423306	0.000464602	0.000293338	0.000205376	0.00027278	0.00024722	0.000333964
GM3 d18:1/20:1	0.000136571	0.000158679	0.000136724	0.000241147	0.000152512	9.53269e-05	0.000125115	0.000188632	0.000160139	0.000208482
GM3 d18:1/20:0	0.000195092	0.000376745	0.000207841	0.000433139	0.000581581	0.000527944	0.000318694	0.000650026	0.000418568	0.000638786
GM3 d18:0/20:0	5.0195e-05	7.08412e-05	9.57427e-05	0.000123069	0.00021279	0.000128345	9.20866e-05	0.000159616	0.000150295	0.000163633
GM3 d18:1/22:1	0.00242722	0.0051386	0.00373227	0.00396694	0.00280497	0.00150135	0.0013313	0.0042599	0.00170095	0.00284871
GM3 d18:1/22:0	0.00110358	0.00165148	0.00138357	0.00155528	0.00142202	0.00125203	0.00075304	0.00240419	0.00132453	0.00179084
GM3 d18:0/22:0	0.00013378	0.00018414	0.000164039	0.000273143	0.000358196	0.000265787	0.000139278	0.000484629	0.00026126	0.000389987
SL d18:1/20:1	0.0010937	0.00114146	0.00120327	0.000973412	0.0012516	0.00126198	0.000935001	0.0015096	0.00128129	0.00177594
SL d18:1/20:0	0.00349711	0.0034302	0.00326869	0.00329186	0.00489901	0.00751108	0.00611649	0.00630516	0.00581372	0.00562447
SL d18:1/22:1	0.046889	0.0482875	0.034874	0.0279339	0.0302642	0.0304851	0.0254534	0.0524442	0.0283433	0.0412555
SL d18:1/22:0	0.0186589	0.0161899	0.0115946	0.0124774	0.0151563	0.0302434	0.0244407	0.0282737	0.0231109	0.0243949
SL d18:1/24:1	0.0992155	0.0950919	0.0718378	0.0572563	0.0773138	0.097965	0.0780317	0.136651	0.0884427	0.110432
SL d18:1/24:0	0.0221673	0.0229831	0.0163525	0.0195646	0.0229936	0.0500277	0.0375307	0.0451666	0.0410442	0.0378371
SL d18:1/18:3h	0.000312795	0.000253248	0.000400353	0.000222233	0.000394868	0.000470203	0.000494673	0.00041733	0.000386643	0.000359576
SL d18:1/18:2h	9.097e-05	0.00011132	0.000134199	0.000104255	9.94141e-05	0.000113522	0.000108654	0.000157196	0.000105815	8.0412e-05
SL d18:1/18:1h	0.000144092	0.000143931	0.000153996	0.000163238	0.000239067	0.000160809	0.000223103	0.000169044	0.000184876	0.000156404
SL d18:1/20:3h	6.25837e-05	9.59306e-05	7.9216e-05	8.45746e-05	0.000139717	9.59615e-05	0.000116416	0.00016245	9.1735e-05	9.93983e-05
SL d18:1/20:2h	0.000568659	0.000541052	0.000446535	0.000576154	0.000453931	0.000486424	0.000614966	0.000733014	0.000433235	0.000609529
SL d18:1/20:1h	0.000663451	0.000663791	0.000534513	0.000757113	0.000800374	0.000874219	0.000876851	0.000985271	0.000629354	0.000749813
SL d18:1/24:1h	0.00285642	0.00282784	0.00179939	0.00248762	0.00255423	0.00312927	0.00284973	0.00404805	0.00292095	0.00349923
DAG18:2/14:0	0.00513879	0.00242285	0.00294797	0.00255584	0.00223465	0.00519674	0.00457709	0.0018941	0.000686304	0.00338972
DAG16:1/16:1	0.0208575	0.0164215	0.0265317	0.0150795	0.0159618	0.0109132	0.0199727	0.0140705	0.0073778	0.0112121
DAG16:1/16:0	0.0232757	0.0121142	0.0202673	0.0107346	0.0124503	0.0101337	0.0137313	0.0124469	0.00514731	0.0104299
DAG14:0/18:1	0.0142073	0.00646093	0.00405347	0.00281143	0.0051078	0.00467706	0.00416099	0.00487054	0.00274523	0.00677944
DAG16:0/16:0	0.0991485	0.0694549	0.0932296	0.0508614	0.0545895	0.0743134	0.0961187	0.0776581	0.0320849	0.0508458
DAG16:2/18:1	0.0111844	0.00942218	0.0125289	0.00766755	0.0114925	0.00779512	0.012899	0.00811757	0.00514731	0.00730094
DAG18:2/16:1	0.00785934	0.00134602	0.00294797	0.00357819	0.00191543	0.00311804	0.00332879	0.0018941	0.00480415	0.0054757
DAG16:2/18:0	0.0175324	0.00888376	0.0143714	0.0130348	0.00957711	0.0181886	0.0162279	0.0121764	0.0102946	0.0125159
DAG16:0/18:2	0.0193461	0.00673013	0.0114234	0.00638962	0.00893864	0.0129919	0.0104025	0.00784699	0.00531888	0.00677944
DAG16:1/18:1	0.0347625	0.0169599	0.0228468	0.0138016	0.00861941	0.0135115	0.0203888	0.0162351	0.00617676	0.0119944
DAG16:1/18:0	0.011789	0.00619172	0.00847541	0.00408936	0.00351161	0.00441723	0.00790587	0.00676465	0.00566203	0.0049542
DAG16:0/18:1	0.0900801	0.0368811	0.0666978	0.0391045	0.0421393	0.044692	0.0453547	0.0441055	0.0175008	0.0302467
DAG16:0/18:0	0.070734	0.0638016	0.0943351	0.0365486	0.0392662	0.0595027	0.0778104	0.0514113	0.0197313	0.0318112
DAG18:2/18:1	0.0220666	0.00296126	0.00884392	0.00715637	0.00446933	0.00623609	0.00291269	0.0037882	0.00566203	0.0059972
DAG18:1/18:1	0.098544	0.0360735	0.047536	0.0342483	0.0223466	0.0465108	0.0528445	0.0462701	0.0166429	0.0234673
DAG18:2/18:0	0.0066502	0.00403808	0.00110548	0.00230026	0.00287313	0.00441723	0.00707367	0.00216468	0.00205892	0.00156449
DAG18:1/18:0	0.0299259	0.0174983	0.0372181	0.0112457	0.00989634	0.0210468	0.0174761	0.0257056	0.00360311	0.0135589
DAG16:0/22:6	0.0377853	0.0358043	0.0434826	0.0355263	0.0421393	0.0392354	0.0362006	0.0438349	0.0269375	0.0440664
DAG16:1/22:5	0.00544108	0.00457648	0.00626444	0.00562286	0.000638475	0.00441723	0.00457709	0.0056823	0.00617676	0.0049542
DAG16:0/22:5	0.00695249	0.00296126	0.00847541	0.00638962	0.00798093	0.00675577	0.00291269	0.0056823	0.00377468	0.00677944
DAG18:0/20:4	0.400826	0.254399	0.315064	0.245106	0.254113	0.280624	0.321228	0.432396	0.109981	0.248493
DAG18:1/20:3	0.00513879	0.00538411	0.00884392	0.00127793	0.00606551	0.00857463	0.00707367	0.00595288	0.00205892	0.00443271
DAG18:1/22:5	0.00604565	0.00269205	0.00368496	0.0033226	0.0051078	0.00311804	0.00208049	0.00297645	0.000343156	0.00443271
DAG18:0/22:6	0.0677112	0.0646092	0.0681718	0.0669632	0.087471	0.0719749	0.100696	0.112022	0.0473552	0.0698804
TAG42:2(14:1)	0.000328063	0.000134059	0.000428453	0.000706313	0.00117587	0.00105362	0.000848254	0.000411468	0.00016557	0.000192318
TAG42:1(14:1)	0.000984175	0.000871341	0.000599827	0.000789408	0.00110239	0.000724359	0.0011567	0.000822947	0.000827848	0.00105774
TAG42:1(14:0)	0.00183712	0.000737294	0.000771213	0.00112179	0.0019108	0.00125117	0.000694015	0.00051434	0.000695392	0.000528872
TAG42:0(14:0)	0.00324778	0.00147458	0.00231363	0.00257596	0.00249873	0.00276574	0.00192784	0.00138872	0.00132456	0.0013943
TAG44:2(16:1)	0.00866074	0.00187673	0.00119967	0.00328227	0.00485048	0.00243649	0.00161937	0.00133729	0.00235109	0.00173084
TAG44:1(14:1)	0.00377267	0.00120647	0.00128535	0.00324073	0.00279271	0.00322671	0.00262185	0.00133729	0.00129144	0.00105774
TAG44:1(14:0)	0.0170918	0.00341833	0.00239932	0.00797716	0.00918653	0.00737532	0.00462681	0.00123441	0.00360942	0.00326938
TAG44:1(16:1)	0.0148282	0.00227889	0.00325621	0.00722931	0.0108769	0.00566319	0.00454969	0.00164588	0.00407301	0.00192316
TAG44:1(16:0)	0.0145658	0.00214484	0.00282777	0.00598287	0.00830462	0.00447787	0.00239052	0.00200593	0.00344385	0.00264435
TAG46:3(18:2)	0.010137	0.00207781	0.00034276	0.00299144	0.00418905	0.00256819	0.00169649	0.00102868	0.00317894	0.00278859
TAG46:3(16:1)	0.014697	0.00207781	0.00068552	0.0054843	0.0105829	0.00408277	0.00208206	0.00051434	0.00470218	0.0034617
TAG46:3(16:2)	0.00291972	0.000268106	0.000257067	0.000830949	0.0019108	0.00026341	0.00100248	0.000205734	0.00172192	0.000384636
TAG46:2(18:2)	0.0204709	0.00207781	0.000856907	0.00693847	0.00874557	0.0065851	0.00377855	0.00113155	0.00572871	0.00427904
TAG46:2(16:0)	0.0295253	0.00361941	0.00188519	0.0117165	0.0128611	0.00796799	0.0023134	0.00144015	0.0061923	0.00427904
TAG46:2(16:1)	0.0772578	0.0105901	0.00651244	0.0295404	0.0406412	0.0204797	0.0132635	0.00200593	0.0188087	0.0102889
TAG46:2(16:2)	0.0027885	0.000804318	0.000942587	0.00112179	0.00176382	0.00158042	0.00146515	0.000205734	0.0016557	0.000913509
TAG46:1(14:1)	0.0176167	0.00321726	0.00239932	0.00984682	0.00749621	0.00434617	0.00354722	0.00149159	0.00364253	0.00360593
TAG46:1(16:0)	0.136505	0.0120647	0.00839761	0.0582915	0.0471085	0.0256819	0.0145744	0.0046805	0.0230473	0.0175489
TAG46:1(16:1)	0.0951041	0.0107912	0.00599829	0.0413815	0.0427725	0.0225211	0.0188157	0.0049891	0.0172524	0.0142795
TAG47:2(15:0)	0.0150907	0.00227889	0.00119967	0.00801871	0.0101419	0.0026999	0.00161937	0.00113155	0.00288091	0.00221164
TAG47:1(15:0)	0.0447472	0.00402158	0.00419881	0.0275046	0.0224886	0.00599245	0.00424124	0.00190306	0.00602673	0.00605798
TAG48:4(18:2)	0.0219799	0.00221187	0.00102828	0.00444561	0.00529144	0.00553149	0.00308454	0.00051434	0.00933813	0.00567334
TAG48:4(16:2)	0.00524894	0.00100539	0.000514147	0.00216048	0.00374811	0.00164628	0.00161937	0.000360043	0.00622542	0.00144237
TAG48:4(16:1)	0.0263759	0.00274807	0.00145672	0.00984682	0.0106564	0.00619	0.00493525	0.00149159	0.0173186	0.00451944
TAG48:3(18:2)	0.101108	0.00857934	0.00308484	0.0252195	0.0243259	0.0258795	0.0112586	0.00200593	0.0291734	0.0155776
TAG48:3(18:1)	0.0845407	0.00797611	0.00197087	0.0237237	0.0213128	0.0105362	0.00640042	0.000925819	0.0158947	0.0101447
TAG48:3(16:1)	0.174921	0.0164884	0.0102828	0.0570866	0.0953929	0.0414862	0.023828	0.00596635	0.0633138	0.0304822
TAG48:3(16:0)	0.0561308	0.00442373	0.00145672	0.0223942	0.0162418	0.00981181	0.00524372	0.00128585	0.0160603	0.0099043
TAG48:2(18:2)	0.131486	0.00945068	0.00325621	0.0353987	0.0267512	0.0380619	0.0192784	0.0052977	0.0309284	0.0235107
TAG48:2(18:1)	0.414338	0.0319715	0.0106255	0.129006	0.113031	0.0542613	0.0352408	0.00668643	0.0542075	0.0489926
TAG48:2(16:1)	0.57981	0.040953	0.0266496	0.204207	0.221065	0.0919281	0.0694792	0.0167675	0.121164	0.0841866
TAG48:2(16:0)	0.344888	0.0189014	0.012168	0.102166	0.111267	0.0580807	0.0350095	0.00894952	0.0763938	0.0503869
TAG48:1(18:0)	0.0476669	0.00214484	0.0017138	0.0195274	0.0118322	0.00645341	0.00431836	0.00159446	0.00692081	0.00600989
TAG48:1(18:1)	0.483919	0.0303628	0.0138818	0.182644	0.126701	0.0971962	0.0499695	0.0135786	0.060764	0.0601951
TAG48:1(16:0)	0.963701	0.0662889	0.0312768	0.400562	0.314914	0.180564	0.108036	0.020265	0.136264	0.154478
TAG48:1(16:1)	0.407908	0.025537	0.0203085	0.181896	0.15279	0.0585416	0.0480417	0.00853804	0.0683802	0.0560122
TAG48:0(16:0)	0.531947	0.0454437	0.0336761	0.307162	0.19593	0.107864	0.0739518	0.0200078	0.0744401	0.0929851
TAG49:3(15:1)	0.0198803	0.00174268	0.00111396	0.00677228	0.00492398	0.00217309	0.00169649	0.000617213	0.00367565	0.00567334
TAG49:3(15:0)	0.0321169	0.00167566	0.00068552	0.0123812	0.00867209	0.0033584	0.00254475	0.000308606	0.0054638	0.00500023
TAG49:2(15:1)	0.0295253	0.0015416	0.00179948	0.0125474	0.00926003	0.00368767	0.00169649	0.000771511	0.00437104	0.00629837
TAG49:2(15:0)	0.0982535	0.00495993	0.00402743	0.0457025	0.0311607	0.00869235	0.00485815	0.00149159	0.0115568	0.0136545
TAG49:1(15:0)	0.117379	0.00797611	0.00479864	0.0739965	0.0419641	0.00875819	0.00462681	0.00221166	0.012219	0.0162027
TAG49:3(17:1)	0.0134504	0.00127349	0.00111396	0.00689692	0.00867209	0.00217309	0.00208206	0.000617213	0.00321205	0.00379825
TAG49:2(17:1)	0.043599	0.00321726	0.0034276	0.023516	0.0174912	0.0059266	0.00362433	0.00133729	0.00754997	0.0089908
TAG49:2(17:0)	0.0187649	0.00187673	0.00128535	0.0167022	0.0133756	0.00263404	0.00200496	0.00108012	0.00390744	0.00326938
TAG49:1(17:0)	0.0507178	0.00415562	0.00548416	0.0528072	0.0306463	0.00842894	0.0040099	0.000668638	0.00533134	0.00841385
TAG50:4(18:2)	0.222161	0.0138074	0.00625536	0.0402182	0.0405677	0.0615708	0.0269897	0.00709789	0.0856657	0.0418769
TAG50:4(16:2)	0.0384157	0.00281509	0.00128535	0.00806026	0.00999494	0.00559735	0.00431836	0.000925819	0.0184113	0.00673109
TAG50:3(18:2)	0.842718	0.0444383	0.0170523	0.164737	0.138018	0.121429	0.0703274	0.017179	0.217459	0.133612
TAG50:3(18:1)	0.926983	0.0532858	0.0243359	0.206866	0.21254	0.131439	0.0617679	0.0153273	0.181398	0.135776
TAG50:3(16:0)	0.730914	0.0355909	0.0147387	0.183641	0.157935	0.0873185	0.0553674	0.0127042	0.156662	0.125967
TAG50:3(16:1)	1.31628	0.0664229	0.0365039	0.311193	0.359892	0.164101	0.0953893	0.0243797	0.270673	0.206163
TAG50:3(16:2)	0.0631185	0.00274807	0.00102828	0.0176162	0.0138165	0.00717777	0.00478103	0.00185163	0.0193385	0.00951967
TAG50:2(18:2)	0.542576	0.0313012	0.0105399	0.155472	0.106417	0.104769	0.0585291	0.014453	0.12272	0.102986
TAG50:2(18:1)	2.82878	0.146117	0.0682092	0.909816	0.685462	0.370742	0.188542	0.0452105	0.391936	0.306841
TAG50:2(16:0)	2.24688	0.124803	0.0681235	0.678682	0.495558	0.291984	0.183067	0.0419187	0.401606	0.337035
TAG50:2(16:1)	1.75966	0.0953782	0.0532991	0.598246	0.492031	0.195644	0.134871	0.0278258	0.250871	0.23328
TAG50:2(16:2)	0.011154	0.00120647	0.000771213	0.00415477	0.00257223	0.00151458	0.0011567	0.000565777	0.00281468	0.00163469
TAG50:1(16:1)	0.269828	0.0184992	0.0107969	0.113384	0.0871618	0.0326621	0.0240594	0.00653212	0.0424852	0.0356266
TAG50:1(16:0)	2.62637	0.152686	0.0819196	1.12481	0.72162	0.358493	0.21399	0.0588405	0.354087	0.362421
TAG50:1(18:0)	0.139228	0.0111934	0.011054	0.0794393	0.0495338	0.0300939	0.017659	0.00730363	0.0260275	0.0299052
TAG50:1(18:1)	1.80428	0.116424	0.054156	0.818033	0.48718	0.235615	0.14721	0.0341522	0.223486	0.260974
TAG51:3(17:1)	0.0981223	0.00589831	0.00411312	0.0355649	0.0311607	0.0127751	0.00562928	0.00185163	0.0167556	0.0181258
TAG51:3(17:0)	0.0385469	0.00201079	0.00179948	0.0205246	0.0147719	0.00316086	0.00208206	0.000565777	0.00632476	0.00562526
TAG51:2(17:1)	0.115739	0.00911556	0.00488433	0.0661024	0.0541638	0.0104045	0.00763422	0.00149159	0.0147688	0.020626
TAG51:2(17:0)	0.103863	0.00650153	0.00522708	0.0855468	0.0540168	0.0103386	0.00539794	0.00164588	0.0134774	0.0152411
TAG51:1(17:0)	0.122333	0.00824421	0.00822623	0.127468	0.0718019	0.0121166	0.0063233	0.00231453	0.0129807	0.0220203
TAG52:4(16:2)	0.0681049	0.00375347	0.00231363	0.0137108	0.00903955	0.00625586	0.00262185	0.00108012	0.0161927	0.00918312
TAG52:4(18:2)	1.62819	0.0861286	0.0254499	0.255685	0.177851	0.257544	0.143971	0.0337407	0.584196	0.316217
TAG52:3(16:0)	1.78839	0.101344	0.0339332	0.455903	0.266556	0.26268	0.115593	0.0348723	0.424024	0.311361
TAG52:3(16:1)	1.67599	0.0737958	0.0374465	0.453992	0.32072	0.161467	0.0919192	0.0155845	0.239381	0.213087
TAG52:3(16:2)	0.0198147	0.0015416	0.00068552	0.00552584	0.00514446	0.00223894	0.00300742	0.000668638	0.0061923	0.00168277
TAG52:3(18:1)	5.27435	0.254565	0.104456	1.36721	0.898516	0.554927	0.310227	0.0649097	0.882318	0.819461
TAG52:3(18:2)	2.38292	0.100338	0.0413882	0.566171	0.305507	0.308512	0.162478	0.0437704	0.494755	0.421125
TAG52:2(18:2)	0.374938	0.0170917	0.00539847	0.112677	0.0601167	0.057488	0.0282235	0.00853804	0.0877188	0.0744746
TAG52:2(18:1)	7.58807	0.38091	0.192288	2.5335	1.52386	0.830711	0.40045	0.10364	0.921309	0.940668
TAG52:2(16:0)	3.1544	0.135795	0.0788347	1.01581	0.615498	0.310751	0.150911	0.0491709	0.408361	0.428433
TAG52:2(16:1)	0.458429	0.0199068	0.0132819	0.152189	0.125525	0.0389838	0.0268355	0.0069436	0.0704002	0.068032
TAG52:1(18:1)	1.10687	0.0611949	0.0347044	0.408954	0.273097	0.115437	0.0640041	0.0192878	0.139608	0.156642
TAG52:1(16:1)	0.0447144	0.00375347	0.00265639	0.0168684	0.0155804	0.00559735	0.00285319	0.00154302	0.00695392	0.00812537
TAG52:0(18:0)	0.0837861	0.0149468	0.0126821	0.0476968	0.0340269	0.0215333	0.0158083	0.00817801	0.0184776	0.021876
TAG53:3(17:1)	0.120922	0.00750693	0.00299915	0.0464504	0.0322631	0.00915329	0.0040099	0.00149159	0.0189743	0.0202894
TAG53:3(17:0)	0.088871	0.0040886	0.00325621	0.04134	0.0242524	0.00948256	0.00385567	0.00123441	0.0159609	0.0155776
TAG53:2(17:1)	0.0305094	0.00201079	0.00231363	0.0149987	0.0123467	0.0026999	0.0022363	0.000977245	0.00543068	0.00730803
TAG53:2(17:0)	0.131551	0.00636748	0.00736933	0.0933993	0.0471085	0.010602	0.00478103	0.00144015	0.0172524	0.0167796
TAG53:1(17:0)	0.0303454	0.00301618	0.00291345	0.0312023	0.0232235	0.003095	0.00308454	0.00123441	0.00483463	0.0075965
TAG54:7(18:2)	0.199197	0.010389	0.00437019	0.0492341	0.0223416	0.0176481	0.0112586	0.00509197	0.0615588	0.0503869
TAG54:6(18:2)	0.574791	0.0323736	0.0129392	0.0929423	0.0532084	0.0935086	0.0764965	0.0255627	0.476178	0.199961
TAG54:5(18:2)	1.2966	0.0560339	0.0244216	0.179943	0.0993615	0.215596	0.129705	0.0396042	0.636284	0.377662
TAG54:4(18:2)	2.29291	0.0797611	0.0435305	0.427734	0.230178	0.202031	0.125386	0.0418159	0.530154	0.35819
TAG54:4(18:1)	4.75504	0.155769	0.0962298	0.856922	0.48255	0.386546	0.216766	0.072522	0.918109	0.620509
TAG54:4(18:0)	0.245224	0.010188	0.00548416	0.0571281	0.032851	0.0241673	0.0165794	0.00380612	0.0672875	0.0433674
TAG54:3(18:1)	7.38898	0.317905	0.193488	1.83331	0.96341	0.590816	0.290795	0.13018	0.874439	0.830952
TAG54:3(18:2)	0.654772	0.0260732	0.0128535	0.153145	0.0806945	0.065456	0.0383254	0.0114698	0.139575	0.117698
TAG54:2(18:2)	0.0645619	0.00315022	0.00179948	0.0181979	0.0102154	0.00777042	0.00431836	0.00267457	0.0158285	0.0133179
TAG54:2(18:1)	1.66473	0.0930323	0.0511569	0.491302	0.337329	0.127093	0.0674742	0.0315291	0.225009	0.251502
TAG54:2(18:0)	0.58296	0.0323066	0.0177378	0.184223	0.104139	0.0555125	0.0283006	0.0126013	0.0927521	0.0799075
TAG54:1(18:0)	0.133454	0.0136733	0.00728364	0.0587485	0.0418906	0.0165286	0.00778845	0.00426902	0.0263256	0.028559
TAG54:1(18:1)	0.151169	0.0125339	0.00874037	0.0614075	0.0424785	0.0181091	0.00670887	0.00390899	0.023544	0.0251935
TAG54:0(18:0)	0.0154844	0.00556318	0.0059126	0.00905741	0.00867209	0.00612415	0.00470393	0.00360038	0.005232	0.0052887
TAG55:8(17:1)	0.00206676	0.000402165	0.00034276	0.00112179	0.000661429	0.000197551	0.000231343	5.14362e-05	0.000397367	0.000721191
TAG55:8(17:0)	0.0022636	0.000670259	0.000171387	0.00419633	0.00382161	0.000131705	0.000694015	0.000308606	0.000827848	0.000721191
TAG55:7(17:0)	0.00321497	0.000268106	0.000599827	0.00216048	0.00257223	0.000395115	0.000771134	0.000102872	0.000860962	0.000432708
TAG55:6(17:1)	0.00747974	0.000469188	8.56933e-05	0.00324073	0.00198429	0.000526808	0.000231343	0.00025717	0.0014239	0.000913509
TAG55:6(17:0)	0.00852952	0.000737294	0.000514147	0.00535965	0.00521795	0.000724359	0.00061691	0.000102872	0.00175504	0.00177893
TAG55:5(17:0)	0.010301	0.000804318	0.000771213	0.00860038	0.00499748	0.000658513	0.000539791	0.000360043	0.00135767	0.00211548
TAG55:5(17:1)	0.00662679	0.000134059	0.000771213	0.00353155	0.00316016	0.000526808	0.000694015	0.000360043	0.00109276	0.00120198
TAG55:4(17:0)	0.00669239	0.000335129	0.000514147	0.00814335	0.00485048	0.000592654	0.000771134	5.14362e-05	0.00115899	0.00197124
TAG55:4(17:1)	0.00665959	0.000268106	0.000856907	0.00440406	0.0018373	0.00125117	0.000231343	0.000205734	0.00162258	0.00125006
TAG56:8(22:6)	0.0915283	0.00556318	0.00197087	0.0232252	0.0311607	0.0173847	0.0131864	0.00262314	0.0298688	0.0290879
TAG56:8(18:1)	0.0693844	0.0030832	0.00282777	0.0202337	0.0136696	0.00493883	0.00362433	0.00169733	0.0122522	0.0101447
TAG56:8(18:2)	0.0530142	0.00221187	0.000428453	0.0107193	0.00676128	0.00605829	0.0063233	0.000720074	0.0183451	0.0113948
TAG56:7(22:6)	0.180498	0.0106572	0.00548416	0.054843	0.0702586	0.0316085	0.0230569	0.00411472	0.0449025	0.0455309
TAG56:7(22:5)	0.0454033	0.00281509	0.00154243	0.0136277	0.0154334	0.00684851	0.00578351	0.00118298	0.0134111	0.0113467
TAG56:7(20:3)	0.031428	0.00187673	0.00188519	0.00673073	0.00602636	0.00434617	0.00246763	0.000771511	0.00645722	0.00620221
TAG56:7(20:4)	0.21045	0.0056302	0.00248501	0.0359388	0.0219742	0.0120508	0.00832825	0.00221166	0.029372	0.0205298
TAG56:7(18:2)	0.0857545	0.00167566	0.00137104	0.015705	0.0116118	0.00737532	0.00447258	0.00133729	0.0171861	0.0146161
TAG56:6(22:4)	0.0192898	0.000402165	0.000771213	0.00997145	0.00573239	0.0026999	0.00123382	0.00025717	0.00311271	0.00269243
TAG56:6(20:4)	0.370247	0.00837827	0.0068552	0.0809765	0.0560011	0.0133678	0.00740288	0.00154302	0.0350676	0.0300975
TAG56:6(20:3)	0.0580991	0.00274807	0.00162811	0.013046	0.00529144	0.0101411	0.00385567	0.00123441	0.0107951	0.0116832
TAG56:6(20:2)	0.0183713	0.000670259	0.00137104	0.00585824	0.00382161	0.00256819	0.00146515	0.000617213	0.00635787	0.00403865
TAG56:6(18:2)	0.0758143	0.00234592	0.00111396	0.0166606	0.00793716	0.0109971	0.00616907	0.000874372	0.0184776	0.0194721
TAG56:5(22:4)	0.0323137	0.00174268	0.00154243	0.0160374	0.00793716	0.00302915	0.00138804	0.00025717	0.00390744	0.00418289
TAG56:5(20:3)	0.0946121	0.00254699	0.00214225	0.0245547	0.0142575	0.0101411	0.00586063	0.000822947	0.0112587	0.0136545
TAG56:5(20:2)	0.0352007	0.0015416	0.000942587	0.0100545	0.00617335	0.00619	0.00308454	0.000411468	0.00821225	0.00884656
TAG56:5(18:1)	0.252605	0.0120647	0.00368467	0.0698833	0.0410087	0.0192285	0.010873	0.0022631	0.0310609	0.0356747
TAG56:4(22:4)	0.00610189	0.000603235	0.000514147	0.00344846	0.00242525	0.000395115	0.000694015	0.00051434	0.000662278	0.00120198
TAG56:4(20:2)	0.056426	0.00227889	0.00257069	0.0214386	0.0124202	0.0065851	0.0034701	0.00133729	0.00897387	0.0119236
TAG56:4(18:1)	0.269238	0.0111263	0.00488433	0.0710051	0.0435074	0.0244308	0.0124924	0.00334321	0.0480152	0.0503389
TAG56:3(20:1)	0.189815	0.0132042	0.0068552	0.0510206	0.0487988	0.0163969	0.0103332	0.00339465	0.0251003	0.0354343
TAG56:3(18:1)	0.318676	0.025537	0.0132819	0.083968	0.0733453	0.0262087	0.0171963	0.00545201	0.0476178	0.0571661
TAG56:2(22:1)	0.0375627	0.00502696	0.00188519	0.0173254	0.0163888	0.00414862	0.00285319	0.00154302	0.005232	0.00548102
TAG56:2(20:1)	0.0485198	0.0061664	0.00274208	0.0225189	0.0196959	0.0059266	0.00161937	0.00113155	0.00811291	0.0118275
TAG56:2(18:1)	0.110949	0.0132042	0.00539847	0.0437498	0.0333655	0.0121166	0.0063233	0.00267457	0.0173186	0.0207221
TAG56:1(24:1)	0.0033462	0.000536212	0.000428453	0.00157882	0.00235175	0.000987769	0.000462687	0.000102872	0.000794734	0.000865427
TAG56:1(24:0)	0.00157469	0.000670259	0.00111396	0.000872503	0.00146984	0.000921923	0.00146515	0.00025717	0.000529823	0.000192318
TAG56:1(18:1)	0.0209629	0.00395454	0.00411312	0.0106778	0.00903955	0.00355596	0.0040099	0.00277744	0.0038081	0.00519255
TAG57:8(17:1)	0.00249325	0.000536212	0.00068552	0.00108025	0.0018373	0.000329256	0.00061691	0.000154298	0.000794734	0.000721191
TAG57:8(17:0)	0.00173871	0.000134059	0.000257067	0.00166191	0.00169032	0.000724359	0.000462687	0.000102872	0.000397367	0.00125006
TAG57:7(17:1)	0.00305094	0.000737294	0.000942587	0.00157882	0.00161684	0.000526808	0.000539791	0.000668638	0.00112587	0.000817345
TAG57:7(17:0)	0.00528174	0.000268106	0.000856907	0.00357311	0.00463002	0.000526808	0.000694015	0.00025717	0.00109276	0.00125006
TAG57:6(17:1)	0.00190274	0.000737294	0.000514147	0.00145417	0.00139636	0.000197551	0.00061691	0.000102872	0.000397367	0.00110582
TAG57:6(17:0)	0.00639714	0.000402165	0.000599827	0.00427942	0.00389509	0.000395115	0.000848254	0.000154298	0.00132456	0.00158662
TAG58:9(22:5)	0.0656117	0.00402158	0.00188519	0.0123397	0.0138165	0.0112605	0.00809691	0.00159446	0.0190074	0.0187989
TAG58:9(20:4)	0.00800462	0.000268106	0.00034276	0.0027837	0.0029397	0.000526808	0.00123382	0.000720074	0.00152324	0.000961581
TAG58:8(22:6)	0.132634	0.00589831	0.00265639	0.0253026	0.033292	0.0192944	0.00848248	0.00180019	0.0301337	0.0283186
TAG58:8(20:4)	0.0189618	0.000603235	0.000514147	0.0054843	0.00404207	0.00158042	0.00061691	0.00051434	0.00172192	0.00250012
TAG58:7(22:5)	0.0549498	0.00247996	0.00154243	0.0171177	0.0170502	0.00487297	0.00285319	0.00118298	0.0108945	0.00995238
TAG58:7(22:6)	0.0541624	0.00315022	0.00162811	0.0208985	0.0221947	0.0121166	0.00616907	0.002726	0.0139741	0.0174527
TAG58:7(20:4)	0.015878	0.000603235	0.000514147	0.00702157	0.00279271	0.00144873	0.00138804	0.000308606	0.00182127	0.0020674
TAG58:3(22:0)	0.00134504	0.000201082	0.000171387	0.000581665	0.00139636	0.00026341	0.000308448	0.000154298	0.000496709	4.80822e-05
TAG58:3(24:1)	0.00688923	0.000804318	0.00034276	0.00245132	0.00235175	0.00138287	0.000771134	0.000411468	0.00145701	0.00163469
TAG58:2(24:0)	0.00242764	0.000469188	0.00068552	0.00112179	0.000955393	0.000921923	0.000771134	0.00051434	0.000629165	0.000769262
TAG58:2(22:1)	0.00524894	0.000938365	0.00102828	0.00324073	0.00323366	0.00125117	0.000539791	0.000565777	0.00139078	0.00134622
CE-16:1	0.000780312	0.00252425	0.00246281	0.00111178	0.00429732	0.000783154	0.00129922	0.000560723	0.00170655	0.00185835
CE-16:0	0.00279611	0.00232496	0.00161357	0.00308826	0.00305912	0.00287158	0.00267487	0.00117243	0.00150964	0.00128654
CE-18:3	0.00087785	0.0019264	0.000849253	0.00420004	0.00903167	0.000326321	0.000764254	0.000713649	0.00426637	0.00123889
CE-18:2	0.00542966	0.0062442	0.00484072	0.00444709	0.00779347	0.00430737	0.00534975	0.00361921	0.00968138	0.00309724
CE-18:1	0.0107293	0.0171384	0.0099362	0.0182413	0.0527333	0.00711368	0.00611399	0.00377214	0.0106988	0.00671863
CE-18:0	0.000487687	0.00179355	0.00101909	0.000741184	0.00371464	0.000522103	0.000840672	0.000305851	0.000656363	0.000476502
CE-20:5	0.00169067	0.00252425	0.00220804	0.0024706	0.00531703	0.00163158	0.00343912	0.00132534	0.00610419	0.00119124
CE-20:4	0.00484442	0.00690848	0.00696384	0.00790594	0.00961437	0.00750526	0.00817746	0.00560722	0.0098783	0.00552739
CE-20:3	0.00224339	0.00557993	0.00144372	0.0028412	0.00568122	0.00378526	0.00282772	0.00203899	0.00347873	0.00233485
CE-20:2	0.000422675	0.00252425	0.00127387	0.00156472	0.00429732	0.000652628	0.000305701	0.000254872	0.0019691	0.00166774
CE-20:1	0.000487687	0.00212568	0.00127387	0.00164707	0.00750212	0.000130526	0.000458552	0.000101947	0.00114864	0.00281134
CE-22:6	0.0318627	0.0421816	0.0375368	0.0185707	0.021778	0.0281284	0.0337034	0.0205428	0.0254998	0.0114836
CE-22:5	0.00295868	0.00345424	0.00416132	0.00457062	0.00524421	0.00482947	0.00473834	0.00285459	0.00472583	0.00233485
CE-22:4	0.000487687	0.00106285	0.000509547	0.0017706	0.00218509	0.000522103	0.000382119	0.000305851	0.00111582	0.00119124
b-OH-Cho[1]	0.0270224	0.0351593	0.0289285	0.0348076	0.0522847	0.0193622	0.0383409	0.0233124	0.0249084	0.0298066
b-OH-Cho[2]	0.00975204	0.0152996	0.0105441	0.0138193	0.0256311	0.00992778	0.025956	0.0106571	0.0133234	0.013613
OHCho[1]	0.0187545	0.0243698	0.0195174	0.0246863	0.0419528	0.0189893	0.022276	0.020341	0.0165009	0.0202174
OHCho[2]	0.00460811	0.00385416	0.00407869	0.00491195	0.00655717	0.00549883	0.00611361	0.00394086	0.0038998	0.00436926
keto-Cho	0.00100972	0.0013719	0.000956553	0.0018798	0.00551734	0.00347514	0.00863083	0.00334084	0.0049965	0.0050915
CL(68:4)	0.000590159	0.00266277	0.00141671	0.00105904	0.00193367	0.000879973	0.00172067	0.00117582	0.00101078	0.00161401
CL(70:7)	0.00119857	0.00421601	0.00291944	0.00187941	0.00201636	0.00199735	0.00369059	0.00279762	0.00196983	0.00334847
CL(70:6)	0.00154879	0.00437405	0.00270388	0.00238185	0.00209806	0.00236941	0.00285814	0.00186164	0.00137159	0.00223252
CL(70:5)	0.00219404	0.00637098	0.00536553	0.00428762	0.0042788	0.00368957	0.00543857	0.0030372	0.00344451	0.00417315
CL(70:4)	0.00280234	0.00690997	0.00660995	0.00582291	0.0081454	0.00477263	0.00671504	0.00327658	0.00403235	0.00475672
CL(72:9)	0.00114315	0.00326489	0.00274689	0.00248825	0.00279757	0.0027246	0.00321892	0.00267803	0.00149535	0.00252452
CL(72:8)	0.00370588	0.00691016	0.0088428	0.0042349	0.00670589	0.00394312	0.00446776	0.00226431	0.00271218	0.00365767
CL(72:7)	0.0106197	0.0232662	0.0201307	0.0146364	0.014234	0.0171951	0.0133194	0.0108859	0.00852891	0.00992558
CL(72:6)	0.00586309	0.015849	0.015538	0.00865449	0.0112715	0.0118975	0.0119875	0.00726086	0.00736356	0.00805368
CL(72:5)	0.00495943	0.0120136	0.0109453	0.00759624	0.0113544	0.0141822	0.0131807	0.00707595	0.00571333	0.0081224
CL(74:11)	0.00092224	0.00310666	0.00210408	0.00172045	0.00250977	0.00209839	0.00335761	0.00210109	0.00130996	0.00228404
CL(74:10)	0.00200952	0.00301157	0.00364853	0.00246141	0.00288002	0.00269089	0.00271912	0.0019376	0.00202137	0.00224942
CL(74:9)	0.00361363	0.00592747	0.00721053	0.00516103	0.0069115	0.00599114	0.00727046	0.0053341	0.00394999	0.00582188
CL(74:7)	0.00606563	0.0160386	0.0163539	0.0113543	0.011313	0.0132851	0.0127641	0.00905719	0.0058887	0.00824274
CL(76:10)	0.0114225	0.0217638	0.0265933	0.0120731	0.0151916	0.0157119	0.0151995	0.0137255	0.0104413	0.0146125
CL(76:9)	0.00746982	0.00975921	0.0152831	0.00692391	0.0119669	0.0162874	0.0130769	0.0104252	0.00625313	0.00806049
CL(76:8)	0.00518904	0.008173	0.0107425	0.00519931	0.00815888	0.0117642	0.00773089	0.00586037	0.00386689	0.00559536
CL(78:13)	0.00174128	0.00284372	0.00360807	0.00259973	0.00268062	0.00334045	0.00225404	0.00284774	0.00187021	0.00241657
CL(78:12)	0.00534565	0.00993865	0.013905	0.0147229	0.0120056	0.00962192	0.00815041	0.00781382	0.00854201	0.0106068
CL(78:11)	0.00442272	0.00577779	0.00904036	0.0069989	0.00637227	0.00802372	0.00476974	0.0056444	0.00457788	0.00528699
BMP32:2	0.0407131	0.0408978	0.0245751	0.0194909	0.0182889	0.0184419	0.00989457	0.0359686	0.00711362	0.0179343
BMP32:1	0.0115537	0.0234353	0.00732327	0.00838276	0.00597535	0.0100883	0.00547252	0.0196318	0.00446138	0.00992842
BMP34:3	0.00858276	0.0106926	0.00402617	0.00437194	0.00443332	0.0039834	0.00232107	0.0080364	0.00169623	0.00385239
BMP34:2	0.00797468	0.0144865	0.00577052	0.00492609	0.00455804	0.00461323	0.00294136	0.00944278	0.00166862	0.005122
BMP34:1	0.00149996	0.00378	0.00111728	0.00110377	0.000831477	0.00159115	0.000730343	0.00202632	0.000491806	0.00108824
BMP36:4	0.000666	0.000748341	0.000186627	0.000317953	0.000245666	0.000458564	0.000370164	0.000648649	0.000268489	0.0004353
BMP36:3	0.00199801	0.00194221	0.000694253	0.000878927	0.000714318	0.000707179	0.000300134	0.00110214	0.000368852	0.00074726
BMP36:2	0.00168527	0.00300381	0.000684307	0.00111058	0.000721878	0.001	0.000460209	0.00184263	0.000464203	0.00100118
BMP38:4	0.000642838	0.000640447	0.000149307	0.000322503	0.000256998	0.000348064	0.000280134	0.000591245	0.000150557	0.00023216
BMP38:3	0.00175478	0.0020884	0.000530027	0.00080852	0.000483772	0.000657449	0.000220104	0.0011825	0.000388928	0.00087785
PG32:2	0.000459987	0.000592129	0.000509547	0.000370444	0.000481108	0.000591603	0.000866851	0.00105254	0.000419359	0.000681654
PG32:1	0.00103694	0.00135434	0.000627147	0.00119366	0.00100833	0.00138829	0.00131013	0.00186847	0.0014479	0.00165669
PG34:3	0.00033525	0.000422047	0.000167987	0.000391023	0.000434976	0.000623154	0.000866851	0.000962798	0.000339907	0.000845606
PG34:2	0.00127863	0.00100159	0.000660733	0.000830074	0.000955618	0.00137251	0.00169431	0.00186847	0.00132872	0.00155314
PG34:1	0.0416021	0.0400823	0.0266199	0.0432873	0.0313638	0.052345	0.0343393	0.0475767	0.0388549	0.0586485
PG36:4	0.0020115	0.00158741	0.000985507	0.00204432	0.00141035	0.00197201	0.00208833	0.00241515	0.00200852	0.00230384
PG36:3	0.00185556	0.00196538	0.00106391	0.00463744	0.00266254	0.00186158	0.00161551	0.00208878	0.00238815	0.00327886
PG36:2	0.0112425	0.0105324	0.00613143	0.00765589	0.00859392	0.0157839	0.0140864	0.0176322	0.0107577	0.0146858
PG36:1	0.0111958	0.00946151	0.00658499	0.00980311	0.00913432	0.0155473	0.0108948	0.014907	0.00830336	0.0115278
PG38:6	0.00263521	0.00389925	0.00278293	0.00361528	0.00356543	0.00385724	0.00298475	0.00415306	0.00338138	0.00306315
PG38:5	0.000764063	0.00103308	0.000688733	0.00110448	0.000935843	0.0015855	0.00110327	0.00133812	0.000953494	0.0011476
PG38:4	0.00327452	0.00376696	0.0021222	0.00554297	0.00332157	0.00365215	0.00230504	0.00351665	0.00325778	0.00274389
PG38:3	0.00077185	0.000957494	0.000660733	0.000987855	0.00112037	0.00135674	0.00110327	0.00167265	0.0010153	0.0013892
PE32:2	0.0664059	0.0752863	0.0548132	0.064223	0.0486184	0.0257386	0.0333331	0.0462005	0.0354447	0.0358248
PE32:1	0.169996	0.117213	0.12333	0.0946444	0.0853867	0.136835	0.125978	0.132156	0.127214	0.102084
PE32:0	0.0203315	0.0206846	0.0199253	0.0172322	0.0213467	0.0176624	0.0158272	0.0197421	0.0223057	0.0151844
PE34:2	0.130493	0.139499	0.127107	0.12089	0.147235	0.0884434	0.104715	0.140637	0.0988988	0.0997178
PE34:1	0.316259	0.354284	0.319472	0.300171	0.422631	0.365527	0.365225	0.441177	0.322771	0.346284
PE34:0	0.0602214	0.0725005	0.0562205	0.0337353	0.0599817	0.0421534	0.0434049	0.0518992	0.0380419	0.0404261
PE36:4	0.114877	0.126127	0.160292	0.119764	0.164605	0.1369	0.119104	0.102238	0.112191	0.123908
PE36:3	0.0588299	0.0596161	0.0497022	0.0422188	0.0631472	0.0525276	0.0516383	0.0507459	0.0425234	0.0398345
PE36:2	0.137141	0.134763	0.120367	0.0996815	0.185059	0.139921	0.129256	0.196199	0.1017	0.103333
PE36:1	0.131961	0.207821	0.153847	0.107038	0.246988	0.149966	0.150439	0.191925	0.127265	0.119504
PE38:7	0.121061	0.116516	0.153032	0.122083	0.188549	0.0750489	0.114148	0.0862952	0.0791394	0.0828243
PE38:6	0.594561	0.680919	0.671313	0.449627	0.86523	0.54005	0.60711	0.546875	0.579541	0.577469
PE38:5	0.20919	0.243758	0.194365	0.141834	0.244066	0.146749	0.155474	0.15278	0.1347	0.146323
PE38:4	0.314017	0.294111	0.299991	0.273329	0.432696	0.293498	0.264187	0.253797	0.242664	0.264643
PE38:3	0.098024	0.105094	0.0866641	0.0665427	0.101052	0.0774126	0.0864901	0.083378	0.065593	0.0626441
PE38:2	0.0466928	0.0511194	0.0485911	0.0326748	0.0525144	0.0338803	0.0293363	0.0362955	0.033153	0.0343786
PE38:1	0.829339	1.074	0.720571	0.610947	0.953376	0.563228	0.488965	0.563157	0.599657	0.511801
PE40:7	0.251013	0.26876	0.268733	0.15721	0.247556	0.144451	0.180654	0.167977	0.12263	0.131993
PE40:6	0.908578	1.10325	1.04404	0.855909	1.32057	0.928886	0.976092	0.910916	0.778153	0.769345
PE:40:5	0.180819	0.203781	0.212364	0.138586	0.266225	0.174654	0.179855	0.155087	0.138418	0.140275
PE:40:4	0.0587526	0.0971548	0.0642203	0.044406	0.0512158	0.0321075	0.0313347	0.0491177	0.0273474	0.0319465
PE34p:2	0.190808	0.278277	0.21177	0.119658	0.149991	0.0997706	0.12004	0.166912	0.12867	0.144492
PE34p:1	0.686222	0.880441	0.635676	0.582949	0.617708	0.616291	0.535196	0.669193	0.611962	0.486084
PE36p:4	0.0590397	0.0648325	0.0511472	0.0642549	0.0761195	0.0472871	0.062313	0.0563757	0.0734535	0.0770582
PE36p:3	0.0308199	0.0318995	0.0289443	0.0304227	0.0358918	0.0358551	0.0501351	0.0434898	0.0452409	0.041683
PE36p:2	0.431326	0.577706	0.518727	0.333535	0.435439	0.252674	0.366761	0.364899	0.272302	0.321759
PE36p:1	0.54367	0.816091	0.801795	0.525841	0.899784	0.70476	0.629457	0.610267	0.624607	0.505593
PE38p:6	0.144999	0.184714	0.142743	0.122084	0.208124	0.0981467	0.116876	0.0940937	0.0947137	0.0855118
PE38p:5	0.204498	0.24686	0.228331	0.234399	0.309617	0.231629	0.223789	0.233422	0.209277	0.200937
PE38p:4	0.273709	0.28558	0.271124	0.442769	0.553713	0.503789	0.419743	0.505435	0.345655	0.371635
PE40p:7	0.816384	1.04965	0.711591	0.60334	0.941939	0.554194	0.480079	0.550938	0.590298	0.498049
PE40p:6	0.715282	0.990195	0.768527	0.643532	1.00184	0.781731	0.65919	0.801542	0.768541	0.530108
PE40p:5	0.229964	0.283238	0.260792	0.275116	0.465309	0.34465	0.283967	0.347449	0.341473	0.210626
PE40p:4	0.069364	0.0842616	0.087346	0.115003	0.159626	0.103213	0.0853246	0.0967783	0.100104	0.0744571
PI 34:2	0.013814	0.0131734	0.013378	0.0107492	0.0186077	0.00396954	0.00407234	0.00465782	0.00315977	0.00463025
PI 34:1	0.0526444	0.051507	0.0491455	0.0600937	0.0663249	0.0190427	0.0199725	0.0253568	0.0144771	0.0207736
PI 36:4	0.209821	0.222613	0.231682	0.314603	0.462184	0.144153	0.114894	0.133793	0.130666	0.142987
PI 36:3	0.0464755	0.0362863	0.0389382	0.0542818	0.0907953	0.0372804	0.0288957	0.028774	0.0242456	0.0228009
PI 36:2	0.0521903	0.0452763	0.0512037	0.0409653	0.08896	0.0205139	0.02129	0.0268586	0.0130521	0.0162935
PI 36:1	0.0538177	0.0605563	0.0661671	0.0394982	0.0722386	0.0173772	0.019673	0.0277075	0.0118543	0.014967
PI 37:4	0.0578294	0.0597849	0.0646374	0.0858804	0.099003	0.051493	0.0241946	0.0377632	0.0302553	0.0303594
PI 38:6	0.0630522	0.0755693	0.0646374	0.112711	0.212128	0.0532141	0.0434184	0.0460123	0.0489868	0.057365
PI 38:5	0.280329	0.299666	0.268173	0.338443	0.773315	0.152314	0.125644	0.1255	0.101732	0.100264
PI 38:4	1.38566	1.68645	1.3917	2.28698	3.98401	0.947718	0.973771	1.00172	0.886557	0.914173
PI 38:3	0.245889	0.2751	0.23641	0.38618	0.623383	0.190788	0.187268	0.190514	0.151339	0.152473
PI 40:6	0.315753	0.320969	0.259662	0.289917	0.752209	0.249471	0.231196	0.254004	0.211333	0.226407
PI 40:5	0.121639	0.0905526	0.0862481	0.0881657	0.246284	0.0676766	0.0557852	0.0588757	0.0516922	0.05291
PI 40:4	0.0293689	0.0154877	0.0216385	0.0189309	0.045729	0.016017	0.0138041	0.0146264	0.0126391	0.0109624
PI 40:3	0.00476866	0.00430214	0.00333756	0.00386518	0.0116744	0.00319229	0.00407234	0.00287304	0.00243695	0.00287826
PS 34:2	0.00666659	0.00632729	0.0048016	0.00564414	0.00674762	0.00682768	0.00471893	0.00664491	0.00542328	0.00799236
PS 34:1	0.142133	0.162792	0.136863	0.124627	0.15219	0.138572	0.11088	0.145307	0.126691	0.156215
PS 35:1	0.0129046	0.0129057	0.0161675	0.0219152	0.0188364	0.00986092	0.0109679	0.0136482	0.00987553	0.0147783
PS 36:2	0.0586678	0.0557304	0.052183	0.0605063	0.070398	0.0597192	0.0537814	0.0585062	0.044681	0.0635367
PS 36:1	0.386057	0.460162	0.354614	0.374698	0.419972	0.34286	0.386609	0.37165	0.304182	0.440007
PS 38:5	0.0217781	0.0249689	0.0259611	0.0197602	0.0315447	0.0195489	0.0225507	0.0161861	0.0220895	0.0273072
PS 38:4	0.0542812	0.0675343	0.0696197	0.0831285	0.0839853	0.0739397	0.0774619	0.0549997	0.0612679	0.0915854
PS 38:3	0.0391149	0.0383283	0.0420087	0.0274967	0.0360655	0.0594885	0.0636912	0.0436375	0.0340062	0.0564115
PS 40:7	0.0659728	0.0885173	0.0574711	0.0534312	0.0973382	0.0498582	0.060102	0.0585546	0.043591	0.0684503
PS 40:6	0.693487	1.08112	0.699774	0.776992	1.59657	0.860904	0.883638	0.881805	0.750216	1.14367
PS 40:5	0.165926	0.232757	0.160977	0.184523	0.368922	0.203423	0.221704	0.188072	0.188315	0.256912
PS 40:4	0.0359686	0.0502781	0.0413389	0.0485282	0.0785186	0.0478976	0.0509787	0.0426689	0.0384188	0.0556198
PA32:2	0.0018826	0.00136306	0.000890613	0.00101009	0.00118848	0.00120709	0.00117927	0.000982979	0.0013802	0.00121257
PA32:1	0.0131674	0.0135924	0.0101768	0.00997227	0.0120312	0.0128811	0.0112471	0.0127432	0.012811	0.0109607
PA32:0	0.00291045	0.00379368	0.00235416	0.00203924	0.0028165	0.00357165	0.00292179	0.00489119	0.0025476	0.00189018
PA34:2	0.0108953	0.0151652	0.00791904	0.010382	0.0163292	0.0105	0.0102614	0.0118905	0.00596467	0.0125774
PA34:1	0.0902565	0.106595	0.0783679	0.067414	0.108859	0.106075	0.107983	0.0956092	0.0584611	0.0814085
PA36:2	0.0748386	0.130348	0.0596878	0.0691197	0.0998639	0.118394	0.0966829	0.105321	0.046702	0.0604025
PA36:1	0.0609247	0.10547	0.0543158	0.0642742	0.0777633	0.107447	0.0812467	0.0973028	0.0384329	0.0654073
PA38:6	0.0648306	0.115355	0.0973316	0.0555407	0.111252	0.0566504	0.0501456	0.0482724	0.064298	0.0485978
PA38:5	0.0346117	0.0519487	0.0379218	0.0332949	0.053245	0.0335504	0.0265777	0.0217202	0.0267529	0.0223255
PA38:4	0.104235	0.179142	0.121594	0.124599	0.174363	0.119915	0.100643	0.0878757	0.133655	0.098111
PA40:6	0.0392857	0.0697066	0.0406844	0.0401511	0.0724233	0.0507638	0.0454637	0.0353871	0.0410656	0.0371973
PC32:2	0.0428562	0.0476904	0.0390756	0.0448181	0.0396604	0.0398005	0.0442849	0.0390815	0.0345703	0.0320812
PC32:1	1.23147	1.44081	1.39616	1.21345	1.1884	1.0684	1.18171	1.05473	1.21765	1.15624
PC32:0	0.871301	0.868848	0.997431	1.06416	0.941116	1.32511	1.24108	1.27228	0.790781	0.916957
PC34:4	0.014138	0.0135322	0.0126221	0.0147063	0.0106357	0.015623	0.0144774	0.0120555	0.0119112	0.0117566
PC34:3	0.035674	0.0386151	0.0335617	0.0495282	0.0406218	0.0243413	0.0380055	0.0376622	0.0385402	0.0298971
PC34:2	0.4851	0.454287	0.398353	0.462987	0.399948	0.452387	0.545972	0.43715	0.43724	0.327131
PC34:1	10.1028	10.7999	12.4844	11.6065	10.3279	13.6218	13.6995	14.2273	10.0039	8.70358
PC34:0	1.02372	1.15236	1.33062	1.28185	1.09475	1.26442	1.39769	1.60015	1.06269	0.94271
PC36:5	0.0875223	0.0822432	0.0853547	0.113773	0.107198	0.0810653	0.0841002	0.0464868	0.0879859	0.0457405
PC36:4	0.447322	0.450787	0.441828	0.755877	0.517465	0.709745	0.684961	0.53556	0.614593	0.471859
PC36:3	0.241392	0.220855	0.195201	0.195071	0.182002	0.322309	0.329754	0.286811	0.226693	0.17423
PC36:2	1.06288	0.959853	0.933481	0.918339	0.976735	1.26689	1.33061	1.28592	0.920119	0.595592
PC36:1	2.7964	3.4362	3.4383	3.96086	3.10449	5.76409	4.61528	5.62586	3.45469	2.59707
PC38:6	3.28995	3.83534	3.88651	2.90225	3.16188	5.30013	4.63463	3.89765	3.67331	2.64206
PC38:5	0.637523	0.611291	0.60683	0.652649	0.647395	0.905439	0.851715	0.682435	0.689984	0.54733
PC38:4	0.492934	0.451026	0.456032	0.640443	0.556479	0.714353	0.639727	0.543364	0.542752	0.444035
PC38:3	0.152709	0.138929	0.139018	0.16441	0.114946	0.255215	0.247465	0.185875	0.154691	0.119421
PC38:2	0.309987	0.243467	0.312807	0.233506	0.258251	0.32001	0.224907	0.189259	0.209118	0.181956
PC40:7	0.568274	0.577373	0.837006	0.570373	0.597592	0.810388	0.752774	0.682434	0.512258	0.405012
PC40:6	0.932864	0.976173	1.16879	1.25452	1.20646	1.70037	1.22032	1.17592	0.94442	0.923616
PC40:5	0.179246	0.186461	0.197259	0.26403	0.190216	0.329544	0.222244	0.201632	0.204087	0.163144
PC40:4	0.0380678	0.039646	0.0432848	0.0377388	0.0427187	0.0608463	0.0749221	0.0653179	0.0419302	0.039919
PC32:2e	0.0744214	0.123154	0.0896151	0.131769	0.0918288	0.058469	0.069914	0.108806	0.0745098	0.0943027
PC32:1e	0.0742094	0.0942238	0.106325	0.196632	0.122856	0.0718749	0.081293	0.098281	0.0731059	0.094304
PC34:2p	0.0195157	0.0296373	0.0204742	0.0294318	0.00886501	0.00855871	0.0184878	0.0271609	0.0142454	0.0195209
PC34:1p	0.139941	0.239274	0.143514	0.154114	0.0924671	0.0865658	0.0957536	0.128461	0.0877182	0.099693
PC34:0p	0.626139	0.726041	0.781194	1.0006	0.65563	0.53734	0.556721	0.934754	0.480807	0.532661
PC36:4p	0.011679	0.0209549	0.015332	0.017302	0.0202683	0.00823504	0.0122038	0.00928735	0.0160143	0.011711
PC36:3p	0.0564739	0.0634933	0.074281	0.108196	0.0685586	0.0634732	0.0554562	0.0426395	0.0709208	0.0483312
PC36:2p	0.0885933	0.177578	0.109081	0.118823	0.048294	0.0789781	0.0775005	0.129391	0.0503853	0.0794001
PC36:1p	0.290634	0.339366	0.312741	0.33276	0.262189	0.209638	0.210457	0.435146	0.152034	0.215386
PC36:0p	0.413197	0.447353	0.554034	0.824272	0.571081	0.598547	0.542375	0.798866	0.384507	0.44402
PC38:5p	0.167859	0.195873	0.189147	0.217343	0.177804	0.195906	0.188538	0.152837	0.165036	0.150557
PC38:4p	0.105048	0.1101	0.120007	0.153574	0.110668	0.0999659	0.0830677	0.0817205	0.0933337	0.0860527
PC38:3p	0.1007	0.113537	0.126433	0.194586	0.114472	0.122911	0.112461	0.0912363	0.120891	0.0928728
PC38:2p	0.0404509	0.0450391	0.0431521	0.0660831	0.0334006	0.0444118	0.0472824	0.0441867	0.0368137	0.0354114
PC40:6p	0.136738	0.172653	0.146548	0.0970242	0.125074	0.151665	0.12135	0.155779	0.134565	0.103209
PC40:5p	0.174265	0.194156	0.199893	0.219796	0.189196	0.247268	0.200028	0.20198	0.189422	0.158912
PC40:4p	0.0620297	0.0719393	0.0768504	0.079853	0.0723508	0.0780071	0.0609054	0.0628366	0.0667122	0.0588894
PC40:3p	0.0242844	0.0290855	0.0302078	0.0429238	0.0239029	0.0276162	0.0244148	0.0284025	0.0268811	0.0301332
PC40:2p	0.021718	0.0301008	0.0259833	0.0313401	0.0178915	0.0272944	0.0271337	0.027316	0.0221496	0.0221577
PC40:1p	0.0249271	0.0213452	0.0238711	0.0302494	0.0185223	0.0192183	0.021922	0.0277042	0.0221496	0.0193005
LysoPC16:1	0.0174642	0.0139096	0.0192077	0.0123454	0.0118513	0.00873385	0.0107859	0.010287	0.0109656	0.0130598
LysoPC16:0	0.0684647	0.0711295	0.0674026	0.0568038	0.0688862	0.0589684	0.0832415	0.0792428	0.0500403	0.0647147
LysoPC18:2	0.00304235	0.00211378	0.00229429	0.00258239	0.00307713	0.00218571	0.00355233	0.00305354	0.00364074	0.00268509
LysoPC18:1	0.118588	0.107619	0.14612	0.101084	0.110541	0.0916204	0.118748	0.11029	0.0792073	0.0899504
LysoPC18:0	0.0207301	0.0232309	0.0213414	0.0198782	0.0203607	0.0227069	0.0299361	0.0317249	0.0173003	0.0216671
LysoPC20:3	0.00194226	0.00162312	0.00168377	0.00133935	0.00157233	0.0019761	0.00345787	0.00187186	0.00120793	0.00126487
LysoPC20:4	0.00604684	0.00530732	0.0075812	0.00780691	0.00722404	0.00495895	0.00855201	0.00427821	0.0052965	0.00441778
LysoPC22:5	0.00194338	0.00182293	0.0021612	0.00191684	0.00243657	0.00189849	0.00285225	0.00161351	0.00137201	0.0012234
LysoPC22:6	0.0194661	0.0197029	0.022753	0.0158	0.0220267	0.0166567	0.0284495	0.0164197	0.0121104	0.0116418
Free Cho	34.4306	40.7123	36.8088	35.1837	29.9216	36.0528	33.4107	44.3404	31.0734	32.3958
CE	0.0939199	0.208376	0.140116	0.180025	0.423362	0.120394	0.137886	0.0917992	0.172325	0.132413
TAG	71.4788	3.66083	1.92211	20.9599	14.1727	8.35189	4.70153	1.32504	12.8061	10.6633
DAG	1.113	0.688088	0.929348	0.625416	0.658905	0.762362	0.887954	0.945968	0.347271	0.621362
PC	27.6969	30.2706	32.6226	32.4485	28.5322	39.0882	36.6833	37.6718	28.1561	23.8682
PE	9.21465	11.32	9.66748	7.98565	12.0231	8.53963	8.28544	8.91939	8.03565	7.32774
PI	2.93305	3.25729	2.84696	4.13126	7.54684	1.97422	1.86795	1.97904	1.69443	1.77024
PS	1.68296	2.28142	1.66178	1.78125	2.96108	1.8729	1.94708	1.88168	1.62876	2.38248
PA	0.497839	0.79248	0.511243	0.477797	0.730135	0.620956	0.534352	0.521996	0.432071	0.440091
PG	0.078464	0.0766558	0.0496057	0.0814639	0.0649882	0.101937	0.0752589	0.101053	0.0744565	0.103526
LBPA	0.0770712	0.101715	0.0450569	0.041714	0.0365097	0.0418892	0.0229906	0.0804731	0.0170727	0.0412191
CL	0.0886903	0.188027	0.201246	0.130911	0.156097	0.164364	0.155877	0.114322	0.0937274	0.121639
LPC	0.257688	0.246459	0.290546	0.219557	0.247976	0.209706	0.289576	0.258782	0.181141	0.210625
LPE	0.226871	0.155041	0.326401	0.124196	0.169704	0.144143	0.166574	0.158994	0.0975581	0.107935
LPI	0.0767389	0.0514927	0.0770577	0.0579472	0.106048	0.0379911	0.072398	0.0593347	0.0550888	0.066231
FFA	136.086	112.955	137.832	89.6516	112.168	179.221	139.792	92.3621	59.9608	87.5222
SM	1.30812	4.28333	2.74863	1.87631	1.60359	1.92206	2.2793	3.50781	4.08708	2.36083
Cer	0.0477543	0.0416701	0.0442283	0.0384932	0.0765402	0.089975	0.0669788	0.0910718	0.0841493	0.0898976
GalCer	0.0294642	0.0381465	0.0313626	0.0347712	0.0339662	0.0843008	0.0733458	0.12566	0.0774605	0.05934
LacCer	0.000646675	0.0007776	0.000732187	0.000539014	0.000619021	0.000962936	0.000818925	0.000511117	0.000406447	0.000598314
GluCer	0.254238	0.31083	0.293989	0.236415	0.354613	0.77207	0.520713	0.885074	0.681403	0.229157
GM3	0.00518906	0.00952658	0.00733344	0.0088494	0.00842935	0.00609347	0.00436704	0.0108646	0.006117	0.00860907
SL	0.19622	0.191761	0.142679	0.125893	0.15656	0.222825	0.177792	0.277022	0.192789	0.226874
Sph	0.0211427	0.0574279	0.0236823	0.0237403	0.0249944	0.0190201	0.0292284	0.0224089	0.0210385	0.031633

## Sheet: S3_brain section lipidome_umol
SampleID	Free Cho	PC32:2(16:1/16:1)	PC34:3(16:1/18:2)	PC34:2(16:0/18:2)	PC34:2(16:1/18:1)	PC34:1(16:0/18:1)	PC34:1(16:1/18:0)	PC36:5(16:0/20:5)	PC36:5(16:1/20:4)	PC36:4(16:0/20:4)	PC36:4(16:1/20:3)	PC36:4(18:2/18:2)	PC36:3(16:0/20:3)	PC36:3(18:1/18:2)	PC36:2(18:0/18:2)	PC36:2(18:1/18:1)	PC36:1(18:0/18:1)	PC38:6(18:0/22:6)	PC38:6(18:1/22:5)	PC38:6(18:2/20:4)	PC38:5(16:0/22:5)	PC38:5(16:1/22:4)	PC38:5(18:1/20:4)	PC38:4(18:0/20:4)	PC38:4(18:1/20:3)	PC38:3(18:0/20:3)	PC40:7(18:1/22:6)	PC40:7(18:2/22:5)	PC40:7(20:3/20:4)	PC40:6(18:0/22:6)	PC40:6(18:1/22:5)	PC40:6(20:2/20:4)	PC40:6(20:3/20:3)	PC40:5(18:0/22:5)	PC40:5(20:1/20:4)	PC42:6(22:6/20:3)	PC42:6(22:5/20:4)	PC42:5(22:5/20:0)	PC42:5(20:4/22:1)	PC42:5(20:3/22:2)	PC36:4p(16:0/20:4)	PC38:4p(18:0/20:4)	PC38:3p(18:0/20:3)	PC40:4p(20:0/20:4)	PC40:3p(20:0/20:3)	LPE16:1	LPE16:0	LPE18:2	LPE18:1
CF1-Tel-1	0.0339097	4.1434e-07	1.4475e-07	2.05709e-06	1.20349e-06	8.477e-05	3.44758e-06	1.60838e-06	7.1387e-07	3.74548e-05	1.6971e-07	8.985e-08	5.34655e-06	2.56194e-06	1.05339e-06	2.37205e-05	2.67274e-05	9.58546e-05	1.4475e-07	5.8404e-07	7.27995e-06	6.988e-08	6.87389e-06	2.74971e-05	9.286e-07	3.28211e-06	2.87932e-05	8.485e-08	2.3461e-07	8.06963e-05	2.09725e-06	5.2413e-07	1.3976e-07	4.85706e-06	7.9374e-07	4.8918e-07	1.3976e-07	6.988e-08	1.4974e-07	9.98e-09	4.2429e-07	5.42603e-06	3.6438e-07	8.1366e-07	1.4974e-07	1.57326e-05	3.16458e-06	7.5016e-07	2.48062e-05
CF1-Tel-2	0.0172186	2.5286e-07	1.2428e-07	1.20019e-06	1.01612e-06	6.29116e-05	2.67657e-06	7.7163e-07	4.7145e-07	2.21202e-05	9.856e-08	5.142e-08	2.96897e-06	1.33732e-06	7.501e-07	1.55649e-05	2.20371e-05	6.55558e-05	1.3713e-07	3.1283e-07	4.3439e-06	6.857e-08	3.55683e-06	1.74538e-05	5.1862e-07	2.11402e-06	1.67808e-05	4.285e-08	1.5427e-07	4.51161e-05	9.3869e-07	3.5141e-07	1.0713e-07	2.88605e-06	3.2999e-07	2.8284e-07	1.3285e-07	4.285e-08	7.285e-08	8.57e-09	3.7717e-07	3.76066e-06	2.8713e-07	3.9426e-07	7.714e-08	1.18289e-06	5.7931e-07	7.241e-08	2.07616e-06
CF1-Tel-3	0.014185	3.7452e-07	1.5077e-07	1.20637e-06	1.06077e-06	5.7526e-05	2.36063e-06	6.2754e-07	3.5019e-07	1.66999e-05	7.782e-08	2.918e-08	2.31227e-06	1.19673e-06	5.7397e-07	1.57108e-05	2.26832e-05	4.91299e-05	1.3131e-07	3.5991e-07	4.23755e-06	3.891e-08	3.22704e-06	1.63649e-05	5.302e-07	1.5375e-06	1.39536e-05	9.241e-08	9.241e-08	3.67873e-05	8.2691e-07	2.6749e-07	1.0213e-07	2.52077e-06	2.3346e-07	1.459e-07	5.836e-08	1.459e-08	1.945e-08	4.86e-09	2.3346e-07	2.58343e-06	1.7995e-07	3.1613e-07	5.836e-08	2.90667e-06	7.0745e-07	1.2632e-07	5.76483e-06
CF1-Tel-4	0.0198573	3.8058e-07	1.1561e-07	1.3779e-06	1.2916e-06	6.10893e-05	2.91212e-06	1.25794e-06	4.962e-07	3.01239e-05	1.3006e-07	4.335e-08	3.56921e-06	1.70582e-06	9.1537e-07	2.12339e-05	2.7749e-05	8.66139e-05	2.1677e-07	3.5648e-07	5.96561e-06	2.89e-08	5.59231e-06	2.64061e-05	7.1303e-07	3.0856e-06	2.21673e-05	6.262e-08	1.3969e-07	6.31097e-05	1.51773e-06	4.7691e-07	1.5414e-07	3.95812e-06	4.2874e-07	2.4086e-07	1.2042e-07	4.335e-08	7.707e-08	2.408e-08	2.6011e-07	4.12656e-06	1.7823e-07	4.528e-07	9.634e-08	8.09169e-06	2.37682e-06	6.6191e-07	1.40716e-05
CF1-Tel-5	0.0193213	3.1805e-07	7.756e-08	1.19857e-06	1.04776e-06	6.40178e-05	2.29395e-06	9.273e-07	4.189e-07	1.97683e-05	6.981e-08	2.327e-08	2.53922e-06	1.24531e-06	7.4089e-07	1.4109e-05	1.96807e-05	5.80739e-05	1.59e-07	2.0166e-07	4.23105e-06	6.205e-08	4.1021e-06	1.91827e-05	6.0122e-07	2.08407e-06	1.57965e-05	5.817e-08	1.241e-07	4.3067e-05	1.05899e-06	2.831e-07	8.532e-08	3.07787e-06	3.4516e-07	2.133e-07	1.0083e-07	3.878e-08	2.327e-08	3.88e-09	5.0424e-07	3.49245e-06	2.6759e-07	3.2577e-07	1.0859e-07	5.1949e-07	3.0556e-07	0	1.11555e-06
CF2-Tel-1	0.0232995	2.6939e-07	9.598e-08	1.45246e-06	1.19596e-06	6.38918e-05	2.24995e-06	6.9387e-07	5.2022e-07	2.41555e-05	6.811e-08	4.025e-08	3.31254e-06	1.26974e-06	6.9362e-07	1.58778e-05	2.09952e-05	7.36584e-05	1.6719e-07	2.6007e-07	6.33529e-06	5.573e-08	5.12949e-06	2.27871e-05	7.1845e-07	2.74309e-06	1.65564e-05	6.192e-08	1.3623e-07	5.38551e-05	1.4341e-06	4.6135e-07	1.1455e-07	4.37174e-06	4.0562e-07	2.3531e-07	7.74e-08	3.096e-08	5.263e-08	1.548e-08	3.0653e-07	3.03376e-06	2.0435e-07	4.3348e-07	9.288e-08	6.54903e-06	2.0628e-06	6.1853e-07	1.41956e-05
CF2-Tel-2	0.024753	3.1815e-07	1.5229e-07	1.74002e-06	1.38522e-06	7.25106e-05	2.51012e-06	9.1771e-07	7.8532e-07	3.29923e-05	8.799e-08	5.076e-08	4.49773e-06	1.85857e-06	8.5975e-07	1.99558e-05	2.53535e-05	9.3058e-05	2.606e-07	4.332e-07	6.87468e-06	3.046e-08	6.64302e-06	3.13111e-05	9.5463e-07	3.3882e-06	2.62707e-05	4.399e-08	2.166e-07	7.17066e-05	2.00112e-06	6.1599e-07	9.476e-08	5.20932e-06	5.6185e-07	3.283e-07	1.3537e-07	5.753e-08	7.445e-08	1.015e-08	2.5721e-07	4.63208e-06	3.3843e-07	5.415e-07	8.122e-08	7.28361e-06	2.7011e-06	5.3501e-07	1.64626e-05
CF2-Tel-3	0.0258783	3.111e-07	1.1623e-07	1.71653e-06	1.50542e-06	7.84335e-05	2.65199e-06	7.7975e-07	6.4624e-07	2.98873e-05	7.862e-08	5.469e-08	4.433e-06	1.8466e-06	1.06338e-06	2.21283e-05	2.88061e-05	8.98779e-05	2.1195e-07	3.4528e-07	6.69281e-06	4.102e-08	6.41177e-06	2.97687e-05	9.2665e-07	3.40212e-06	2.23172e-05	4.786e-08	1.5041e-07	6.50084e-05	1.79552e-06	4.9229e-07	1.299e-07	4.9781e-06	5.6411e-07	3.1109e-07	1.299e-07	3.76e-08	5.128e-08	0	3.5552e-07	4.3769e-06	3.111e-07	5.4356e-07	1.4015e-07	6.91979e-06	2.36843e-06	6.1933e-07	1.31529e-05
CF2-Tel-4	0.027835	3.4628e-07	1.2802e-07	1.47265e-06	1.01317e-06	6.81347e-05	2.47879e-06	9.5493e-07	7.3632e-07	3.2159e-05	1.2512e-07	5.819e-08	4.38455e-06	1.61826e-06	8.1777e-07	2.06664e-05	2.32965e-05	8.4077e-05	2.3568e-07	3.6953e-07	6.37767e-06	4.655e-08	6.316e-06	2.8583e-05	7.9456e-07	3.44116e-06	2.28652e-05	9.892e-08	1.7458e-07	6.23278e-05	1.81368e-06	5.3252e-07	1.5421e-07	4.88695e-06	5.3834e-07	2.5898e-07	9.602e-08	4.073e-08	3.491e-08	8.73e-09	8.1781e-07	4.99043e-06	2.9969e-07	4.6265e-07	1.2512e-07	4.6128e-07	4.3762e-07	8.278e-08	6.979e-07
CF2-Tel-5	0.0094308	1.7795e-07	5.859e-08	8.3347e-07	7.5352e-07	4.14326e-05	1.67931e-06	2.9736e-07	2.3221e-07	1.04852e-05	3.906e-08	1.302e-08	1.46183e-06	6.2506e-07	3.6894e-07	8.34418e-06	1.33625e-05	2.88708e-05	6.51e-08	1.2803e-07	2.2561e-06	2.17e-08	2.12272e-06	1.0376e-05	3.3205e-07	1.15511e-06	5.53907e-06	4.774e-08	5.859e-08	1.73862e-05	4.6878e-07	1.2369e-07	5.642e-08	1.45912e-06	1.1501e-07	9.548e-08	3.038e-08	2.387e-08	1.519e-08	6.51e-09	2.2352e-07	1.46323e-06	1.0633e-07	1.3237e-07	3.689e-08	2.1167e-07	1.6464e-07	7.056e-08	7.0568e-07
CF1-TeO-3	0.0421479	6.441e-07	2.8695e-07	2.03459e-06	2.48842e-06	9.70147e-05	5.04276e-06	1.80588e-06	8.7368e-07	3.6503e-05	1.8492e-07	9.565e-08	4.9993e-06	3.68718e-06	1.30742e-06	4.44928e-05	3.07567e-05	9.30077e-05	3.3797e-07	6.3767e-07	6.81542e-06	5.101e-08	8.61731e-06	2.59369e-05	1.51798e-06	4.11664e-06	3.53728e-05	2.168e-07	2.9333e-07	7.09162e-05	2.89603e-06	8.6728e-07	1.4666e-07	4.76704e-06	1.77303e-06	6.951e-07	2.2955e-07	4.464e-08	3.7622e-07	1.913e-08	5.4201e-07	1.08686e-05	8.8642e-07	1.23083e-06	2.2955e-07	3.66616e-05	9.17145e-06	1.44505e-06	7.07449e-05
CF1-TeO-4	0.0514748	5.1044e-07	3.6946e-07	1.478e-06	2.13561e-06	6.90968e-05	3.23535e-06	1.79023e-06	7.4379e-07	2.89622e-05	1.7013e-07	4.375e-08	2.98774e-06	2.7764e-06	9.5774e-07	3.13709e-05	2.11943e-05	8.44989e-05	1.4582e-07	5.7843e-07	5.58959e-06	8.263e-08	7.5207e-06	2.26564e-05	1.05986e-06	2.94315e-06	3.13572e-05	1.118e-07	2.5762e-07	6.54522e-05	2.41693e-06	7.6808e-07	1.9929e-07	4.15939e-06	1.25914e-06	7.9726e-07	1.7985e-07	1.3124e-07	1.8957e-07	3.403e-08	8.6531e-07	9.7134e-06	5.6389e-07	1.24946e-06	2.2359e-07	2.40623e-05	5.20138e-06	1.20031e-06	4.16266e-05
CF1-TeO-5	0.0517315	7.085e-07	4.4458e-07	1.6858e-06	2.09233e-06	7.03288e-05	3.66292e-06	1.82376e-06	8.6975e-07	3.38674e-05	1.1725e-07	5.374e-08	3.58554e-06	3.35288e-06	9.3322e-07	2.91248e-05	2.1402e-05	8.39585e-05	2.2961e-07	5.5694e-07	5.44201e-06	8.794e-08	7.07262e-06	2.24135e-05	9.0396e-07	3.13931e-06	3.47162e-05	1.9541e-07	3.1266e-07	7.12099e-05	2.50742e-06	8.9414e-07	2.0518e-07	4.56746e-06	1.62723e-06	6.4003e-07	2.4916e-07	1.0259e-07	2.8335e-07	4.89e-09	1.72035e-06	1.1745e-05	7.8174e-07	1.37793e-06	2.1495e-07	5.16703e-06	1.30995e-06	3.5357e-07	8.21422e-06
CF2-TeO-1	0.0749351	8.8019e-07	2.7612e-07	1.41738e-06	2.39116e-06	7.58274e-05	5.36678e-06	7.4371e-07	1.04415e-06	2.28118e-05	1.7599e-07	7.889e-08	3.63567e-06	3.16977e-06	1.06227e-06	3.72506e-05	1.96091e-05	6.21087e-05	2.6399e-07	5.7351e-07	5.10007e-06	1.0316e-07	8.46513e-06	1.78934e-05	1.59082e-06	3.6869e-06	2.82669e-05	1.3654e-07	2.5186e-07	5.24699e-05	3.10694e-06	1.03795e-06	2.6703e-07	4.8531e-06	2.11003e-06	6.8282e-07	2.5489e-07	1.5171e-07	4.6431e-07	3.034e-08	1.61223e-06	1.49358e-05	1.19275e-06	1.80917e-06	2.8218e-07	2.43431e-06	9.3043e-07	1.3723e-07	4.89707e-06
CF2-TeO-2	0.0848423	1.08606e-06	5.5789e-07	2.71218e-06	4.04785e-06	0.000134303	9.01669e-06	1.65078e-06	1.39192e-06	4.72242e-05	2.2795e-07	8.998e-08	5.64057e-06	4.993e-06	1.70994e-06	6.19727e-05	3.40831e-05	0.000126622	3.7792e-07	8.2186e-07	1.03902e-05	1.1997e-07	1.67554e-05	3.93688e-05	2.98294e-06	7.07235e-06	4.705e-05	2.4594e-07	5.639e-07	9.40062e-05	5.36116e-06	1.63197e-06	4.139e-07	8.5836e-06	4.21368e-06	9.1191e-07	4.1392e-07	3.1793e-07	8.6389e-07	1.1397e-07	9.8385e-07	1.94233e-05	1.36193e-06	2.7244e-06	4.6792e-07	4.36106e-05	1.42176e-05	1.64186e-06	8.79801e-05
CF2-TeO-3	0.0732123	1.03336e-06	6.1466e-07	1.99257e-06	2.96704e-06	9.47059e-05	7.07473e-06	1.14258e-06	1.20761e-06	3.41421e-05	1.9178e-07	7.846e-08	5.03039e-06	4.14741e-06	1.27311e-06	5.33075e-05	3.02076e-05	8.4775e-05	2.877e-07	8.4565e-07	7.10314e-06	1.1768e-07	1.10009e-05	2.73736e-05	2.16746e-06	5.26208e-06	3.39373e-05	2.0486e-07	4.4897e-07	6.63394e-05	3.50705e-06	9.9828e-07	3.7484e-07	5.98334e-06	2.52915e-06	7.6287e-07	3.051e-07	1.5255e-07	5.5795e-07	4.795e-08	1.225e-06	1.47851e-05	1.16397e-06	1.90541e-06	3.4434e-07	2.94147e-05	8.48288e-06	1.33075e-06	6.34122e-05
CF2-TeO-4	0.0698164	6.731e-07	4.3039e-07	1.93713e-06	2.10249e-06	9.26657e-05	5.24511e-06	1.28425e-06	1.06436e-06	3.7374e-05	1.4476e-07	6.26e-08	4.57402e-06	3.48795e-06	1.307e-06	4.23298e-05	2.79759e-05	0.000104134	2.0344e-07	7.2775e-07	7.53875e-06	9.781e-08	9.12743e-06	2.7337e-05	1.59688e-06	3.98825e-06	3.1548e-05	1.1346e-07	3.5604e-07	7.27545e-05	2.93998e-06	1.0017e-06	2.4256e-07	5.57866e-06	2.26625e-06	7.1216e-07	2.6605e-07	1.2519e-07	4.6561e-07	1.565e-08	1.20917e-06	1.19886e-05	9.1171e-07	1.73376e-06	2.8168e-07	2.17583e-05	6.20064e-06	1.08127e-06	4.57121e-05
CF2-TeO-5	0.0611514	4.444e-07	2.1339e-07	1.42685e-06	1.47736e-06	6.554e-05	3.44629e-06	9.214e-07	9.3565e-07	2.29112e-05	7.892e-08	7.308e-08	3.0419e-06	2.40971e-06	8.2445e-07	2.80861e-05	1.95064e-05	7.15298e-05	2.0169e-07	5.6126e-07	5.0717e-06	7.892e-08	6.65329e-06	1.79886e-05	1.0293e-06	3.04727e-06	2.4371e-05	1.1108e-07	1.9001e-07	5.76243e-05	2.24352e-06	7.3381e-07	2.4554e-07	4.69375e-06	1.72843e-06	6.2272e-07	1.637e-07	1.2277e-07	3.5665e-07	3.215e-08	1.45935e-06	1.08393e-05	7.6303e-07	1.35672e-06	1.8123e-07	3.95098e-06	1.54477e-06	2.0073e-07	9.65149e-06
CF2-TeO-6	0.0601322	3.6225e-07	2.0867e-07	1.56726e-06	1.49694e-06	6.84389e-05	3.47712e-06	9.0597e-07	8.5445e-07	2.73043e-05	9.055e-08	9.055e-08	3.10621e-06	2.24484e-06	8.9776e-07	2.81202e-05	2.03675e-05	8.37853e-05	2.3228e-07	4.9213e-07	6.25002e-06	1.3386e-07	7.75198e-06	2.17478e-05	1.33513e-06	3.3032e-06	2.13924e-05	9.055e-08	2.5592e-07	6.2203e-05	2.20978e-06	7.2842e-07	1.4567e-07	4.81756e-06	1.64229e-06	4.0159e-07	1.4961e-07	1.0236e-07	3.1496e-07	1.968e-08	1.58334e-06	1.06098e-05	8.8595e-07	1.26017e-06	1.5354e-07	1.19754e-06	6.1024e-07	8.058e-08	2.39584e-06
CF1-CCC-1	0.0808727	9.488e-07	2.5056e-07	1.91569e-06	2.47662e-06	6.65681e-05	5.02014e-06	8.3701e-07	8.5024e-07	1.80749e-05	1.0738e-07	1.2081e-07	2.18037e-06	3.65784e-06	1.06511e-06	3.33838e-05	1.74606e-05	4.69119e-05	3.3111e-07	7.2041e-07	4.27842e-06	1.7897e-07	7.09375e-06	2.07395e-05	1.42786e-06	2.83037e-06	2.8118e-05	1.2081e-07	3.4454e-07	5.60093e-05	3.16556e-06	9.6656e-07	3.4005e-07	4.90487e-06	1.52616e-06	5.4144e-07	3.4005e-07	1.6107e-07	4.8326e-07	4.47e-09	1.40089e-06	1.72645e-05	1.4321e-06	1.77674e-06	3.0873e-07	2.55433e-06	1.12781e-06	1.8939e-07	7.86141e-06
CF1-CCC-2	0.0876898	8.6666e-07	2.462e-07	1.82332e-06	2.16538e-06	6.53514e-05	4.68021e-06	9.0931e-07	1.03232e-06	1.80801e-05	1.4677e-07	1.6098e-07	2.50661e-06	3.17839e-06	9.3755e-07	3.27067e-05	1.83082e-05	4.9043e-05	2.6513e-07	5.6817e-07	3.78227e-06	1.1836e-07	7.2599e-06	1.6834e-05	1.48733e-06	2.37851e-06	2.46602e-05	1.515e-07	2.462e-07	5.23653e-05	2.48669e-06	9.1386e-07	2.2725e-07	4.39329e-06	1.7049e-06	5.587e-07	1.8939e-07	1.4677e-07	3.977e-07	2.841e-08	1.07969e-06	1.35912e-05	1.28803e-06	1.69539e-06	4.4031e-07	7.33511e-06	2.81985e-06	4.2068e-07	1.87714e-05
CF1-CCC-3	0.109178	8.4212e-07	2.0857e-07	1.75652e-06	2.05368e-06	6.45355e-05	4.80334e-06	9.6765e-07	7.358e-07	1.70612e-05	8.722e-08	6.826e-08	2.36851e-06	3.08852e-06	8.6097e-07	3.24249e-05	1.70076e-05	4.54689e-05	2.6924e-07	5.3852e-07	3.76352e-06	1.7065e-07	6.27906e-06	1.64585e-05	1.54794e-06	2.94636e-06	2.63516e-05	1.4789e-07	2.8821e-07	5.66954e-05	2.6221e-06	8.6854e-07	1.8961e-07	4.70849e-06	1.67674e-06	6.3337e-07	2.9201e-07	1.479e-07	4.6648e-07	3.034e-08	1.38849e-06	1.54112e-05	1.35414e-06	1.86254e-06	3.9441e-07	3.66801e-06	1.23814e-06	2.0204e-07	9.21506e-06
CF1-CCC-4	0.0939227	1.07487e-06	3.1021e-07	1.87545e-06	1.78137e-06	6.31789e-05	4.87315e-06	8.1851e-07	8.1833e-07	1.62156e-05	1.2138e-07	8.542e-08	2.07837e-06	2.82434e-06	9.1729e-07	3.04889e-05	1.75535e-05	4.4781e-05	2.3377e-07	5.1703e-07	3.98349e-06	1.3936e-07	6.50048e-06	1.7082e-05	1.27716e-06	2.66798e-06	2.63449e-05	9.441e-08	2.7424e-07	5.43283e-05	2.89239e-06	9.4872e-07	3.0123e-07	4.57691e-06	1.52894e-06	8.273e-07	2.5625e-07	1.6185e-07	3.8665e-07	6.294e-08	1.34918e-06	1.42957e-05	1.07459e-06	1.74031e-06	3.5066e-07	3.67618e-06	1.31642e-06	3.1106e-07	1.33037e-05
CF1-CCC-5	0.0849599	9.9346e-07	3.14e-07	1.38992e-06	2.06228e-06	6.49618e-05	5.26217e-06	8.482e-07	7.812e-07	1.63321e-05	1.8841e-07	5.887e-08	2.2312e-06	2.9411e-06	8.2828e-07	3.13342e-05	1.80945e-05	4.91215e-05	2.3944e-07	5.888e-07	3.73748e-06	1.099e-07	7.08203e-06	1.67161e-05	1.29179e-06	2.62445e-06	2.43089e-05	1.8447e-07	2.512e-07	4.62713e-05	2.46625e-06	8.9504e-07	2.4335e-07	4.62151e-06	1.6726e-06	5.9272e-07	1.6092e-07	7.85e-08	4.4748e-07	4.317e-08	1.22504e-06	1.29956e-05	1.21697e-06	1.75892e-06	3.0615e-07	6.42653e-06	2.4738e-06	4.2529e-07	2.3028e-05
CF2-CCC-1	0.065379	1.28582e-06	9.0392e-07	3.89144e-06	4.04072e-06	0.000124489	8.7475e-06	1.21921e-06	1.79462e-06	4.39109e-05	2.3432e-07	2.0754e-07	6.07448e-06	7.36202e-06	2.64517e-06	7.29494e-05	4.08382e-05	0.000172423	6.3605e-07	1.37257e-06	1.46819e-05	2.0084e-07	2.22995e-05	5.63255e-05	3.73148e-06	9.35901e-06	6.42831e-05	3.5482e-07	6.8292e-07	0.000141419	6.90254e-06	1.92177e-06	5.4229e-07	1.33493e-05	4.6823e-06	1.14498e-06	5.1551e-07	3.0126e-07	1.04453e-06	1.272e-07	1.72753e-06	2.74036e-05	2.43752e-06	3.00712e-06	4.9541e-07	2.1618e-05	9.92791e-06	1.05403e-06	5.52206e-05
CF2-CCC-2	0.0629231	6.6223e-07	3.4375e-07	1.95191e-06	2.34261e-06	8.19389e-05	5.08193e-06	6.368e-07	9.6467e-07	2.35282e-05	1.6233e-07	7.321e-08	3.56476e-06	3.07986e-06	1.13025e-06	3.96508e-05	2.15328e-05	6.43217e-05	2.2917e-07	6.3346e-07	5.68902e-06	7.321e-08	8.05463e-06	2.07916e-05	1.57959e-06	3.92804e-06	2.42347e-05	1.5915e-07	3.2467e-07	5.56881e-05	2.85736e-06	8.532e-07	2.228e-07	5.04565e-06	2.05708e-06	6.1758e-07	2.5146e-07	1.0822e-07	4.966e-07	3.819e-08	1.84091e-06	1.47928e-05	1.31801e-06	1.80555e-06	4.1699e-07	1.59588e-06	6.8023e-07	4.69e-08	2.94154e-06
CF2-CCC-3	0.056297	7.3923e-07	3.1492e-07	2.15055e-06	2.72346e-06	9.86148e-05	6.28538e-06	6.6781e-07	1.02897e-06	2.4358e-05	1.3017e-07	8.398e-08	3.77124e-06	3.25172e-06	1.17597e-06	4.46156e-05	2.86204e-05	7.95987e-05	2.5194e-07	5.7949e-07	6.71121e-06	1.0077e-07	9.77369e-06	2.32608e-05	2.00813e-06	4.70155e-06	2.4977e-05	1.2597e-07	3.1492e-07	6.20352e-05	2.79396e-06	6.7609e-07	2.7293e-07	5.83166e-06	1.91114e-06	5.5431e-07	2.2676e-07	1.6796e-07	4.2832e-07	2.519e-08	1.48266e-06	1.38952e-05	1.2221e-06	1.8232e-06	3.1912e-07	9.57597e-06	3.83148e-06	4.7369e-07	2.25989e-05
CF2-CCC-4	0.0715285	9.2707e-07	4.2522e-07	2.83435e-06	3.31017e-06	0.000118052	8.53229e-06	9.32e-07	1.02254e-06	3.26993e-05	1.8632e-07	1.0511e-07	4.79449e-06	4.10143e-06	1.72996e-06	6.25676e-05	3.83178e-05	0.000102674	2.5322e-07	7.9313e-07	8.37599e-06	1.1944e-07	1.30219e-05	3.12662e-05	2.5003e-06	6.09279e-06	3.45251e-05	2.5799e-07	3.8701e-07	8.65053e-05	4.07826e-06	1.22803e-06	2.9621e-07	8.02988e-06	3.02579e-06	7.7886e-07	3.3446e-07	2.1977e-07	5.4948e-07	3.822e-08	7.6449e-07	1.57421e-05	1.46703e-06	2.38513e-06	5.3032e-07	3.31701e-05	1.30051e-05	1.48065e-06	6.97606e-05
CF2-CCC-5	0.0986153	1.42963e-06	5.3519e-07	3.36451e-06	4.90934e-06	0.000158779	1.07433e-05	1.28985e-06	1.65454e-06	4.65537e-05	3.71e-07	9.73e-08	7.30529e-06	5.94455e-06	2.55507e-06	7.80251e-05	4.19271e-05	0.000143403	4.0139e-07	1.186e-06	1.11312e-05	1.4596e-07	1.65457e-05	4.24081e-05	3.54195e-06	7.75465e-06	6.01563e-05	2.9191e-07	7.6635e-07	0.000125428	6.49567e-06	2.05606e-06	3.8314e-07	1.06726e-05	4.78345e-06	1.32596e-06	6.2037e-07	3.7706e-07	1.3139e-06	7.906e-08	1.38681e-06	2.59338e-05	2.18385e-06	3.50521e-06	7.3592e-07	3.82725e-05	1.50944e-05	1.60479e-06	7.71831e-05
CF2-CCC-6	0.0740966	9.512e-07	3.0753e-07	1.99357e-06	2.4036e-06	8.25502e-05	5.91207e-06	7.126e-07	1.13003e-06	2.27984e-05	2.0397e-07	6.903e-08	3.58348e-06	3.59866e-06	1.14254e-06	4.17336e-05	2.15478e-05	7.0224e-05	2.8556e-07	5.7741e-07	5.70861e-06	8.472e-08	8.9079e-06	2.13551e-05	1.83384e-06	4.22584e-06	2.3825e-05	1.6317e-07	3.1066e-07	5.44853e-05	2.85464e-06	9.6352e-07	2.4476e-07	4.86458e-06	2.26068e-06	6.4651e-07	2.7615e-07	1.6004e-07	6.5279e-07	3.765e-08	2.15431e-06	1.67407e-05	1.36846e-06	1.77986e-06	3.0751e-07	1.43338e-06	5.7816e-07	9.223e-08	3.16488e-06
CF1-MO-1	0.039288	6.2597e-07	1.903e-07	1.14933e-06	1.25592e-06	5.72642e-05	4.12417e-06	6.5164e-07	5.0873e-07	1.19068e-05	3.659e-08	5.855e-08	1.80907e-06	2.17096e-06	6.6981e-07	2.88239e-05	1.70096e-05	4.50444e-05	9.149e-08	1.9029e-07	2.85044e-06	5.123e-08	3.00408e-06	8.56628e-06	6.6616e-07	2.15723e-06	1.27879e-05	6.587e-08	1.4272e-07	2.39966e-05	1.29951e-06	5.2704e-07	1.4638e-07	2.12005e-06	9.3333e-07	3.2205e-07	1.4638e-07	5.855e-08	2.4885e-07	1.83e-08	1.34775e-06	7.00958e-06	7.1369e-07	1.06148e-06	1.6833e-07	1.09537e-06	4.8795e-07	6.505e-08	3.05991e-06
CF1-MO-2	0.0315411	5.574e-07	2.1744e-07	1.06848e-06	1.69512e-06	6.15287e-05	4.38678e-06	5.6284e-07	3.6425e-07	1.19232e-05	5.436e-08	4.077e-08	1.93729e-06	2.11837e-06	6.7968e-07	3.13686e-05	2.0515e-05	4.03537e-05	9.513e-08	2.5549e-07	2.95949e-06	5.164e-08	3.08955e-06	8.03267e-06	7.6672e-07	1.85812e-06	1.03595e-05	6.523e-08	6.251e-08	1.93837e-05	8.9171e-07	4.4582e-07	1.2231e-07	1.81675e-06	7.9921e-07	2.6365e-07	9.513e-08	5.436e-08	1.9842e-07	2.174e-08	7.912e-07	5.19781e-06	5.0287e-07	7.0951e-07	1.2231e-07	7.57697e-06	2.2496e-06	3.5045e-07	1.77128e-05
CF1-MO-3	0.0413808	5.9974e-07	2.0337e-07	1.19599e-06	1.56154e-06	6.09053e-05	4.46123e-06	4.5944e-07	3.8924e-07	1.03983e-05	4.909e-08	7.363e-08	1.73695e-06	1.81345e-06	6.9793e-07	2.67204e-05	2.03175e-05	3.69628e-05	1.0519e-07	3.4715e-07	3.10743e-06	8.766e-08	2.69916e-06	8.80853e-06	7.295e-07	1.72984e-06	1.25067e-05	5.961e-08	1.2272e-07	2.19783e-05	1.06621e-06	4.9093e-07	1.2973e-07	1.96123e-06	7.9256e-07	3.0505e-07	1.5428e-07	6.311e-08	2.2792e-07	0	9.6819e-07	6.63227e-06	5.6107e-07	9.7847e-07	1.4376e-07	6.18864e-06	1.91909e-06	1.7843e-07	1.20264e-05
CF2-MO-1	0.0341316	5.844e-07	1.6446e-07	1.22529e-06	1.70052e-06	6.28248e-05	4.49687e-06	3.7075e-07	4.7874e-07	1.24317e-05	6.136e-08	4.418e-08	2.50035e-06	1.72647e-06	6.5806e-07	3.06051e-05	1.89727e-05	4.42156e-05	1.1782e-07	2.332e-07	3.58694e-06	4.418e-08	3.96465e-06	1.03027e-05	1.05351e-06	2.49458e-06	7.8931e-06	7.855e-08	1.031e-07	1.79193e-05	1.12221e-06	3.7069e-07	8.346e-08	2.07331e-06	8.0778e-07	2.2339e-07	9.819e-08	6.136e-08	1.7182e-07	2.455e-08	1.16921e-06	6.78197e-06	8.4209e-07	9.0606e-07	1.7428e-07	1.1759e-06	4.0955e-07	1.1375e-07	2.67978e-06
CF2-MO-2	0.0254853	6.2714e-07	4.5981e-07	1.57602e-06	2.62671e-06	7.59665e-05	5.72546e-06	3.0226e-07	4.0192e-07	1.23047e-05	7.716e-08	6.752e-08	2.3883e-06	2.37696e-06	7.9436e-07	3.333e-05	2.52549e-05	4.47715e-05	1.4789e-07	3.9869e-07	3.15866e-06	7.073e-08	4.05978e-06	1.08147e-05	9.0047e-07	2.46533e-06	8.85962e-06	6.752e-08	1.0288e-07	1.75435e-05	1.2575e-06	4.4051e-07	1.0288e-07	2.14896e-06	7.9748e-07	1.929e-07	1.061e-07	6.109e-08	1.9612e-07	2.572e-08	5.6918e-07	4.91211e-06	3.9547e-07	6.0129e-07	1.1896e-07	1.18837e-05	3.66599e-06	5.8667e-07	3.33996e-05
CF2-MO-3	0.049706	6.2096e-07	3.7251e-07	1.76025e-06	2.65694e-06	8.74171e-05	6.45231e-06	5.3582e-07	6.3152e-07	2.12353e-05	1.0287e-07	8.514e-08	4.05539e-06	3.3825e-06	1.13201e-06	5.16956e-05	3.31337e-05	7.52918e-05	1.6673e-07	4.9668e-07	5.96394e-06	8.514e-08	6.48573e-06	1.72937e-05	1.47634e-06	3.75473e-06	1.62285e-05	7.45e-08	1.348e-07	3.48722e-05	2.14372e-06	6.67e-07	1.8802e-07	3.62911e-06	1.43723e-06	4.2926e-07	1.7028e-07	8.869e-08	2.98e-07	1.419e-08	4.6829e-07	8.0368e-06	8.1957e-07	1.19592e-06	2.2349e-07	2.99205e-05	8.9811e-06	1.14513e-06	5.91332e-05
SF1-Tel-1	0.0138194	4.869e-07	1.2346e-07	1.73645e-06	1.36276e-06	6.54984e-05	4.38962e-06	3.09701e-06	1.3405e-07	8.95652e-06	3.175e-08	4.586e-08	2.33817e-06	1.00201e-06	1.20339e-06	1.1545e-05	2.36691e-05	7.19722e-05	1.3758e-07	1.3404e-07	4.13519e-06	0	1.12934e-06	8.75472e-06	2.0813e-07	1.50032e-06	1.21042e-05	4.938e-08	5.644e-08	4.80784e-05	7.1972e-07	9.171e-08	2.469e-08	2.39338e-06	9.524e-08	4.1628e-07	6.702e-08	2.822e-08	1.764e-08	7.05e-09	9.877e-08	5.6797e-07	4.938e-08	8.113e-08	3.53e-09	3.0756e-07	2.0503e-07	1.281e-08	4.7415e-07
SF1-Tel-2	0.0225005	4.4049e-07	1.1384e-07	1.77131e-06	1.50545e-06	5.6033e-05	3.47872e-06	3.68163e-06	1.7078e-07	1.04843e-05	6.291e-08	1.2883e-07	2.25944e-06	1.41761e-06	9.6802e-07	1.32037e-05	2.24644e-05	7.61316e-05	1.468e-07	1.0486e-07	4.72703e-06	8.99e-09	1.4541e-06	9.49206e-06	2.9662e-07	1.97055e-06	1.61445e-05	7.789e-08	2.996e-08	6.00479e-05	1.01884e-06	9.287e-08	2.097e-08	3.59959e-06	9.886e-08	4.0148e-07	5.692e-08	7.19e-08	2.397e-08	8.99e-09	8.088e-08	8.5997e-07	5.093e-08	1.0185e-07	3.894e-08	4.9145e-07	5.691e-07	7.759e-08	4.9145e-07
SF1-Tel-3	0.0158541	4.7895e-07	1.3513e-07	1.89579e-06	1.24067e-06	5.55153e-05	3.39033e-06	3.9882e-06	1.5864e-07	1.12588e-05	4.7e-08	7.05e-08	2.25352e-06	1.26372e-06	1.07553e-06	1.20084e-05	2.32462e-05	8.77838e-05	1.7039e-07	1.3512e-07	5.18728e-06	1.175e-08	1.41408e-06	1.10499e-05	3.0554e-07	1.9647e-06	1.6703e-05	8.519e-08	2.644e-08	6.42264e-05	8.5796e-07	1.0281e-07	2.35e-08	3.44139e-06	1.0575e-07	3.0846e-07	8.812e-08	2.937e-08	1.762e-08	5.87e-09	7.637e-08	8.1384e-07	7.637e-08	5.581e-08	4.994e-08	2.2049e-07	3.6752e-07	7.35e-08	2.7929e-07
SF1-Tel-4	0.0224164	3.755e-07	1.0346e-07	1.33375e-06	1.16263e-06	5.20868e-05	2.67293e-06	4.80086e-06	1.5964e-07	1.06366e-05	2.661e-08	5.5015e-07	2.46409e-06	1.62757e-06	9.6403e-07	1.27561e-05	2.30495e-05	8.20494e-05	1.7738e-07	1.1825e-07	4.57574e-06	1.182e-08	1.56212e-06	1.09863e-05	3.5777e-07	1.84681e-06	1.51678e-05	5.321e-08	5.321e-08	6.24394e-05	7.8059e-07	1.1233e-07	2.956e-08	3.31202e-06	6.799e-08	4.4644e-07	7.095e-08	3.547e-08	1.182e-08	2.96e-09	1.153e-07	8.0127e-07	1.182e-08	9.46e-08	4.139e-08	2.8524e-07	5.1049e-07	1.0509e-07	2.4023e-07
SF1-Tel-5	0.0165342	5.0237e-07	1.8316e-07	1.80913e-06	1.33668e-06	5.76229e-05	3.77177e-06	3.71369e-06	2.4228e-07	9.97383e-06	7.09e-08	7.386e-08	1.82786e-06	1.14668e-06	8.8364e-07	1.02619e-05	2.16635e-05	7.54794e-05	2.0091e-07	7.681e-08	4.21454e-06	2.659e-08	1.36296e-06	9.60563e-06	2.3637e-07	1.55243e-06	1.20333e-05	3.25e-08	3.545e-08	4.79931e-05	6.5006e-07	5.908e-08	3.841e-08	2.78285e-06	8.863e-08	2.7772e-07	4.727e-08	8.86e-09	1.182e-08	2.95e-09	6.499e-08	5.6139e-07	5.318e-08	8.863e-08	3.545e-08	2.6256e-07	4.1701e-07	1.0811e-07	5.7151e-07
SF2-Tel-1	0.0169776	6.0778e-07	2.5894e-07	2.38383e-06	1.42357e-06	6.21175e-05	4.54158e-06	3.54721e-06	2.3132e-07	9.04939e-06	3.452e-08	1.4502e-07	1.8003e-06	1.83087e-06	1.1674e-06	1.10567e-05	2.04364e-05	7.97964e-05	2.5895e-07	1.5536e-07	4.52077e-06	1.726e-08	1.63766e-06	9.86293e-06	2.5895e-07	1.28497e-06	1.42224e-05	1.3809e-07	5.869e-08	5.12101e-05	8.5293e-07	1.2428e-07	3.107e-08	3.37659e-06	7.595e-08	3.8325e-07	9.321e-08	6.905e-08	3.107e-08	1.036e-08	4.833e-08	7.3204e-07	4.833e-08	1.2428e-07	6.214e-08	1.13652e-05	2.7343e-06	7.2235e-07	1.4092e-05
SF2-Tel-2	0.0223976	5.1616e-07	1.7753e-07	2.26004e-06	1.22493e-06	5.44257e-05	3.38986e-06	3.52764e-06	2.0832e-07	9.86829e-06	4.024e-08	1.1835e-07	1.59493e-06	1.69425e-06	8.5726e-07	1.11975e-05	1.89315e-05	7.33274e-05	1.657e-07	1.5622e-07	5.02742e-06	1.657e-08	1.47845e-06	9.38559e-06	2.4857e-07	1.33376e-06	1.33893e-05	1.6332e-07	6.391e-08	4.5363e-05	8.6421e-07	9.941e-08	3.077e-08	2.70641e-06	1.3965e-07	3.2904e-07	4.734e-08	3.787e-08	2.84e-08	1.183e-08	9.704e-08	7.7653e-07	5.917e-08	7.574e-08	2.367e-08	2.1342e-07	1.8973e-07	0	2.7271e-07
SF2-Tel-3	0.0176153	5.2281e-07	2.1993e-07	2.59921e-06	1.33758e-06	6.07545e-05	3.35792e-06	3.89749e-06	2.105e-07	1.0964e-05	4.02e-08	1.7738e-07	1.89472e-06	2.04325e-06	1.0955e-06	9.93286e-06	2.122e-05	9.08966e-05	2.1995e-07	2.0339e-07	5.83478e-06	1.182e-08	1.64511e-06	1.15834e-05	3.5716e-07	1.50068e-06	1.80845e-05	1.5845e-07	6.621e-08	5.86039e-05	1.03379e-06	1.5608e-07	1.419e-08	3.72377e-06	1.3243e-07	3.524e-07	8.513e-08	4.493e-08	3.311e-08	1.892e-08	1.3243e-07	8.3261e-07	5.675e-08	1.0168e-07	3.311e-08	6.3519e-07	5.9137e-07	1.4235e-07	8.652e-07
SF2-Tel-4	0.0179631	6.4038e-07	2.6652e-07	2.89637e-06	1.64127e-06	7.33241e-05	4.54373e-06	5.23023e-06	2.4914e-07	1.41275e-05	4.055e-08	1.9989e-07	2.31768e-06	2.34288e-06	1.57967e-06	1.3489e-05	2.6833e-05	0.000113122	2.0857e-07	2.4044e-07	6.94162e-06	2.607e-08	2.04699e-06	1.33611e-05	3.7373e-07	1.78012e-06	1.86592e-05	1.68e-07	2.897e-08	6.5117e-05	1.09815e-06	1.7669e-07	2.028e-08	3.88413e-06	1.2166e-07	4.0269e-07	6.662e-08	2.317e-08	3.476e-08	1.738e-08	4.924e-08	7.5618e-07	2.897e-08	8.979e-08	3.476e-08	7.06568e-06	2.48253e-06	6.4461e-07	7.54253e-06
SF2-Tel-5	0.0174333	5.8965e-07	2.4445e-07	3.09386e-06	1.74151e-06	6.95025e-05	4.29646e-06	4.79127e-06	3.3076e-07	1.30696e-05	2.876e-08	1.6537e-07	2.2421e-06	1.96402e-06	1.14713e-06	1.3384e-05	2.29787e-05	0.000109576	3.0917e-07	3.523e-07	7.00479e-06	1.438e-08	2.18723e-06	1.46056e-05	4.3141e-07	2.01848e-06	2.2045e-05	1.7973e-07	3.595e-08	7.69064e-05	1.40952e-06	1.6535e-07	2.876e-08	4.36222e-06	1.5457e-07	5.2488e-07	8.627e-08	3.595e-08	1.078e-08	1.078e-08	5.392e-08	1.0535e-06	4.673e-08	1.2222e-07	3.954e-08	4.87634e-06	1.57464e-06	4.7963e-07	4.78991e-06
SF1-TeO-1	0.0912281	7.6803e-07	2.6552e-07	2.11127e-06	1.79996e-06	5.24177e-05	6.44919e-06	3.31795e-06	1.6451e-07	8.6429e-06	3.463e-08	1.2122e-07	1.63515e-06	2.30432e-06	1.22985e-06	2.3115e-05	1.70499e-05	8.17961e-05	1.674e-07	1.4141e-07	4.48368e-06	8.66e-09	1.61747e-06	6.41729e-06	5.0517e-07	1.97119e-06	3.57393e-05	1.847e-07	9.812e-08	8.34775e-05	2.00997e-06	1.7604e-07	9.524e-08	4.12163e-06	3.4058e-07	1.25019e-06	2.7418e-07	1.0678e-07	1.3564e-07	5.77e-09	2.2513e-07	2.72344e-06	3.0015e-07	4.9358e-07	2.078e-07	3.41791e-06	1.15971e-06	1.6559e-07	5.56622e-06
SF1-TeO-2	0.0689898	7.9074e-07	3.3596e-07	2.0398e-06	2.50679e-06	5.98597e-05	5.96016e-06	3.51128e-06	1.2845e-07	8.81575e-06	5.928e-08	1.2845e-07	1.98534e-06	2.37237e-06	1.37065e-06	2.64784e-05	2.20138e-05	9.07268e-05	1.9103e-07	1.4162e-07	5.11611e-06	1.976e-08	1.64782e-06	6.60173e-06	4.7107e-07	2.12703e-06	3.35631e-05	1.7455e-07	1.0868e-07	8.11461e-05	1.776e-06	2.4372e-07	6.916e-08	3.96065e-06	4.4466e-07	1.1893e-06	2.075e-07	1.2186e-07	1.5808e-07	1.317e-08	1.9103e-07	2.80438e-06	2.3384e-07	3.7547e-07	1.8444e-07	6.31783e-06	1.58753e-06	7.1546e-07	1.03398e-05
SF1-TeO-4	0.0545982	8.7308e-07	7.6115e-07	2.25945e-06	2.75394e-06	7.32167e-05	6.79024e-06	3.83955e-06	2.6182e-07	1.27421e-05	8.028e-08	1.5011e-07	2.38404e-06	3.26921e-06	1.55742e-06	3.02098e-05	2.46499e-05	0.000100192	1.8151e-07	2.0944e-07	6.41944e-06	2.792e-08	1.70794e-06	9.61037e-06	4.5387e-07	2.38386e-06	3.68389e-05	2.0245e-07	5.236e-08	9.85509e-05	2.17583e-06	3.8399e-07	7.33e-08	4.83828e-06	3.805e-07	1.08234e-06	2.5482e-07	1.4311e-07	1.0821e-07	2.792e-08	2.0246e-07	2.62304e-06	2.2688e-07	4.8525e-07	1.3264e-07	2.8406e-05	4.81258e-06	2.64045e-06	4.03261e-05
SF1-TeO-5	0.0472821	5.1377e-07	2.9309e-07	1.83779e-06	1.58887e-06	5.5702e-05	5.23936e-06	3.551e-06	1.9734e-07	1.01985e-05	2.612e-08	9.866e-08	1.69654e-06	2.05264e-06	1.21049e-06	2.15355e-05	2.04724e-05	8.88333e-05	2.3217e-07	1.5379e-07	4.67457e-06	2.902e-08	1.52463e-06	7.98492e-06	3.3086e-07	1.93238e-06	2.65196e-05	9.866e-08	3.482e-08	7.21594e-05	1.59962e-06	2.0894e-07	5.513e-08	4.12417e-06	3.4244e-07	9.2597e-07	1.741e-07	8.705e-08	1.0736e-07	2.031e-08	1.8864e-07	2.16587e-06	1.683e-07	3.4824e-07	8.705e-08	7.6485e-06	1.41335e-06	7.7886e-07	9.81878e-06
SF2-TeO-1	0.0698261	7.0079e-07	3.912e-07	2.52294e-06	2.15391e-06	5.98399e-05	7.30006e-06	3.82533e-06	1.6358e-07	8.70036e-06	6.401e-08	2.4539e-07	1.66572e-06	3.13209e-06	1.51202e-06	2.66321e-05	1.97718e-05	9.82825e-05	2.525e-07	2.6671e-07	5.67363e-06	4.623e-08	1.89651e-06	7.77971e-06	4.2678e-07	1.74385e-06	2.97577e-05	2.7028e-07	9.957e-08	6.85485e-05	2.06353e-06	1.9558e-07	3.556e-08	4.32969e-06	4.232e-07	1.04927e-06	2.027e-07	2.1692e-07	1.6713e-07	1.778e-08	3.5921e-07	3.22378e-06	3.5918e-07	4.5877e-07	1.458e-07	1.04442e-06	6.7671e-07	7.517e-08	1.84728e-06
SF2-TeO-2	0.0623976	1.02213e-06	3.4667e-07	2.40493e-06	2.74444e-06	6.43133e-05	7.56798e-06	3.1708e-06	2.5544e-07	8.62557e-06	5.93e-08	1.8246e-07	1.69822e-06	2.98467e-06	1.36429e-06	2.93223e-05	2.33127e-05	7.8675e-05	2.7369e-07	3.0106e-07	5.5977e-06	2.737e-08	2.18627e-06	7.82875e-06	5.7938e-07	1.69326e-06	2.96521e-05	3.6946e-07	1.2315e-07	6.71272e-05	2.35925e-06	2.5543e-07	9.123e-08	4.10913e-06	3.1017e-07	1.12232e-06	1.7789e-07	1.1403e-07	1.6421e-07	4.561e-08	2.9651e-07	2.83386e-06	3.8773e-07	4.9266e-07	1.7789e-07	1.33172e-05	2.86896e-06	1.22868e-06	2.2619e-05
SF2-TeO-3	0.137059	1.28293e-06	5.2068e-07	3.82053e-06	2.61377e-06	7.37413e-05	9.32033e-06	3.29762e-06	2.2148e-07	8.90741e-06	1.0102e-07	2.7199e-07	1.66804e-06	4.08693e-06	1.36027e-06	2.58353e-05	1.98087e-05	8.6824e-05	3.3416e-07	3.1472e-07	5.35665e-06	2.331e-08	2.41852e-06	8.26122e-06	5.0519e-07	1.86245e-06	5.11409e-05	4.1186e-07	1.2822e-07	9.74201e-05	3.17297e-06	3.7689e-07	1.0879e-07	5.66554e-06	6.3724e-07	1.67525e-06	3.1861e-07	2.0592e-07	2.6421e-07	5.051e-08	3.0308e-07	5.37473e-06	3.8077e-07	9.4045e-07	2.2923e-07	1.95594e-06	8.8487e-07	2.1942e-07	3.57239e-06
SF2-TeO-4	0.0842524	8.0319e-07	4.3686e-07	2.99335e-06	2.01105e-06	7.06329e-05	6.64127e-06	3.8028e-06	2.746e-07	1.02989e-05	1.0401e-07	2.2467e-07	1.86533e-06	3.65165e-06	1.47734e-06	2.20421e-05	2.08121e-05	0.000103582	3.4533e-07	3.9525e-07	6.55369e-06	8.32e-08	2.69806e-06	9.53763e-06	5.4091e-07	2.09867e-06	4.39676e-05	4.9926e-07	1.3313e-07	9.76976e-05	3.02237e-06	3.661e-07	9.985e-08	5.95786e-06	4.9511e-07	1.43153e-06	2.621e-07	1.9138e-07	2.1634e-07	4.16e-09	3.6199e-07	4.86735e-06	3.9939e-07	6.6574e-07	1.6641e-07	4.9476e-06	1.47356e-06	6.0662e-07	8.48621e-06
SF2-TeO-5	0.0758929	7.9912e-07	3.5679e-07	3.08967e-06	1.89799e-06	5.74805e-05	5.83096e-06	3.07738e-06	2.3269e-07	9.61309e-06	5.429e-08	1.9002e-07	1.63798e-06	2.56082e-06	1.57118e-06	2.18214e-05	1.9588e-05	7.67139e-05	2.3656e-07	2.4043e-07	4.89519e-06	2.327e-08	1.94418e-06	8.32206e-06	4.848e-07	1.80098e-06	3.21132e-05	2.5594e-07	1.1634e-07	8.33584e-05	2.10284e-06	2.5207e-07	1.0082e-07	5.12258e-06	5.0805e-07	1.18694e-06	2.3268e-07	1.3185e-07	8.919e-08	1.163e-08	3.6069e-07	3.61659e-06	3.4903e-07	5.7398e-07	1.939e-07	1.99872e-06	8.4961e-07	1.6801e-07	3.38323e-06
SF2-TeO-6	0.0650781	7.2942e-07	4.1849e-07	2.8651e-06	1.98618e-06	6.37294e-05	5.95177e-06	3.97448e-06	3.1492e-07	1.0772e-05	8.286e-08	3.8952e-07	1.72085e-06	3.30466e-06	1.49625e-06	2.32062e-05	1.99715e-05	9.22506e-05	2.6518e-07	3.1076e-07	5.91289e-06	4.143e-08	1.90279e-06	9.40172e-06	4.2681e-07	2.19792e-06	3.17214e-05	3.6048e-07	5.8e-08	8.33647e-05	2.14299e-06	2.5689e-07	8.701e-08	4.88613e-06	4.1849e-07	1.02773e-06	2.5273e-07	1.2844e-07	1.6159e-07	2.072e-08	3.8537e-07	3.59003e-06	4.309e-07	6.34e-07	2.0302e-07	1.66286e-06	9.9134e-07	1.1356e-07	2.67548e-06
[truncated: 17 more rows]
[truncated: 443 more columns]

## Sheet: S4_lipid order in 2C heatmap
Lipid
GM2 d18:0/18:0
PC38:3(18:0/20:3)
PC34:1(16:0/18:1)
PC36:2(18:1/18:1)
PC36:4(16:1/20:3)
PC40:6(20:3/20:3)
PC36:5(16:1/20:4)
PC38:5(18:1/20:4)
PC38:6(18:2/20:4)
[truncated: 483 more rows]

## Sheet: S5_eye lipidome_MFP
Species	CE1-1	CE1-2	CE2-1	CE2-2	CE3-1	CE3-2	SE1-1	SE1-2	SE3-1	SE3-2	SE5-1	SE5-2
[truncated: 746 more rows]

[truncated: 3 more sheets: S6_liver lipidome_MFP, S7_TEM_CC regions myelin sheath, S8_qPCR]
