# Supplementary material for: Quantitative Lipidomics and Spatial MS-Imaging Uncovered Neurological and Systemic Lipid Metabolic Pathways Underlying Troglomorphic Adaptations in Cave-Dwelling Fish
Source: Mol Biol Evol. 2022 Mar 12;39(4):msac050. doi: 10.1093/molbev/msac050 (PMC9011034; doi:10.1093/molbev/msac050)
Supplement: msac050_Supplementary_Data [file msac050_supplementary_data.zip › MBE-21-1100.R1 Supplementary Videos.txt]

MBE-21-1100.R1 Supplementary Videos

 cavefish: https://drive.google.com/file/d/1owBT8WHDkLPj2luPOdy_ls9TmX0P7GOW/view?usp=sharing

 surfacefish: https://drive.google.com/file/d/1wPBHaf7PYfq5DElbQ3yFoGyaxWZYpodR/view?usp=sharing
